# Supplementary material for: Synthetic neuromorphic computing in living cells
Source: Nat Commun. 2022 Sep 24;13:5602. doi: 10.1038/s41467-022-33288-8 (PMC9509348; doi:10.1038/s41467-022-33288-8)
Supplement: Supplementary file 4 — Source Data [file 41467_2022_33288_MOESM4_ESM.zip]

Archive with 14 entries (14 files):
- Source Data/analog_multiplier_placO_ptetO.slx
- Source Data/analog_multiplier_placO1_ptetO.slx
- Source Data/analog_multiplier_pluxRTGT_PtetO.slx
- Source Data/Fig. S2_S3 Final.xlsx
- Source Data/Fig.S8_Final.xlsx
- Source Data/Figure 1 Final.xlsx
- Source Data/Figure 2 Final.xlsx
- Source Data/Figure 3 Final.xlsx
- Source Data/Figure 4 Final.xlsx
- Source Data/Figure 5 Final.xlsx
- Source Data/hybrid_promoter_placO_ptetO.m
- Source Data/hybrid_promoter_placO1_ptetO.m
- Source Data/hybrid_promoter_PtetO_PluxrTGT.m
- Source Data/perceptgene_placO1_ptetO.m
