# Supplementary material for: Synthetic neuromorphic computing in living cells
Source: Nat Commun. 2022 Sep 24;13:5602. doi: 10.1038/s41467-022-33288-8 (PMC9509348; doi:10.1038/s41467-022-33288-8)
Supplement: Supplementary file 4 — Source Data [file 41467_2022_33288_MOESM4_ESM.zip › Source Data/Fig. S2_S3 Final.xlsx]

## Sheet: Fig. S2.9
				Arab=0.7mM			Arab=0.2mM			Arab=0.07mM			Arab=0.02mM					Pluxr_gfp-PluxRM56-LuxR
			AHL(nM)	Average	Stdev	Model	Average	Stdev	Model	Average	Stdev	Model	Average	Stdev	Model		AHL(nM)	Average	Stdev
			93795.4	323.174	28.9145	300.97	323.705	12.0111	300.999	338.278	8.90708	301	142.998	7.56713	166		93795.4	55.8346	7.47226
			31265.1	320.002	32.6553	300.847	339.176	14.7567	300.988	352.025	8.23404	300.999	168.849	14.9837	166		31265.1	54.7863	7.40178
			10421.7	314.714	34.1526	300.205	327.779	7.46596	300.905	348.544	10.9904	300.992	171.793	15.6012	166		10421.7	52.6962	7.25921
			3473.9	299.885	36.3353	296.912	319.746	11.2548	300.236	348.489	13.2113	300.887	180.56	16.0638	165.993		3473.9	49.9174	7.06522
			1157.97	256.775	38.758	280.908	284.068	34.6949	294.949	323.945	9.47086	299.432	181.472	9.34939	165.817		1157.97	47.0795	6.86145
			385.989	200.707	44.4391	219.503	218.197	43.6914	258.292	253.204	21.6501	280.486	156.842	9.53493	161.187		385.989	40.9701	6.40079
			128.663	129.911	31.6045	103.109	121.893	15.8963	129.289	133.366	14.0418	149.139	79.747	1.75327	92.0948		128.663	28.6065	5.3485
			42.8877	34.9937	13.4107	28.0994	25.4483	10.6387	26.4389	18.2059	0.25413	20.5855	7.08111	0.706207	8.20364		42.8877	13.5887	3.68628
			14.2959	5.30477	1.42348	6.62565	3.65751	1.63773	4.40791	1.8707	0.605723	2.49279	1.39478	0.641918	1.27851		14.2959	3.35795	1.83247
			4.7653	1.922	0.196559	2.0993	1.41563	0.138611	1.42688	1.48826	0.175054	1.10738	1.07301	0.118744	1.01033		4.7653	1.40469	1.1852
			1.58843	1.25176	0.0663384	1.21219	1.13658	0.0361454	1.053	1.3071	0.0241651	1.00769	1.02651	0.0679333	1.00038		1.58843	1.06683	1.03287
			0.529478	1	0	1.04086	1	0	1.00657	1	0	1.00055	1	0	1.00001		0.529478	1	1

## Sheet: Fig. S2.13
			OL wild type
		AHL(nM)	pk1	pk2	pk3	pk4	AVR	SDETV	Model
		1000000	25724.4	25345.8	25366.6	25358.5	25448.8	183.897	25119.3
		250000	25967.6	25321.3	25013.9	25563.3	25466.5	402.667	25117.1
		62500	26096.5	25178.9	25157.2	25154.4	25396.7	466.617	25108.2
		15625	26453.3	24667	25860	24992.5	25493.2	814.367	25073
		3906.25	25061.3	24221.3	24812.4	24799	24723.5	355.857	24933.1
		976.562	24598.3	23656.7	24440.7	24407.9	24275.9	421.084	24389.2
		244.141	23351.3	21643.3	22880.7	22698.4	22643.4	721.281	22436.7
		61.0352	18973	17315	20106.7	19479.5	18968.5	1195.93	17039.6
		15.2588	10515.5	8895.16	12911.3	12265.7	11146.9	1810.49	8866.8
		3.8147	3222.03	2767.58	4500.69	4184.88	3668.79	810.386	3366.15
		0.953674	1232.82	1368.72	1397.57	1443.05	1360.54	90.4784	1355.45
		0.238419	953.664	889.451	944.325	864.115	912.889	43.1239	793.331
			PF wild type
		AHL(nM)	pk1	pk2	pk3	pk4	AVR	SDETV	Model
		1000000	31021.6	31823.6	31382.4	30055.5	31070.8	752.134	29820
		250000	30899	32033.5	29419.5	29392.2	30436.1	1276.58	29820
		62500	30194.5	31340.9	29717.6	29005.1	30064.5	981.258	29820
		15625	29883.3	30288.1	28605.4	29591.6	29592.1	717.137	29820
		3906.25	30952.2	31038.6	29273.3	29259.1	30130.8	999.004	29819.9
		976.562	30225.8	31486.4	30622.9	29171.9	30376.7	960.274	29818.5
		244.141	29483.6	30179.6	29364.6	31146	30043.5	818.209	29796.2
		61.0352	29830.4	29082.1	28631.7	28636.9	29045.3	564.389	29443.5
		15.2588	24065.3	26716.2	27216.4	27126.9	26281.2	1493.26	24778
		3.8147	2286.14	3114.84	16381	15415	9299.24	7637.27	7460.33
		0.953674	834.685	1095.13	1182.28	1091.21	1050.83	150.102	1348.46
		0.238419	881.694	985.152	794.451	824.019	871.329	84.0866	853.603
			PF mutated
		AHL(nM)	pk1	pk2	pk3	pk4	AVR	SDETV	Model
		1000000	30075	29124.2	30026.2	29247.7	29618.3	502.141	29155.7
		250000	29557.3	27251	28372.7	27562.7	28185.9	1029.26	28663.8
		62500	28615	26569.8	27043.1	28053.8	27570.4	931.701	27663.4
		15625	26192.3	24854.6	26760.3	25152.4	25739.9	889.73	25738.7
		3906.25	22907.9	21935.4	24394.1	23139.8	23094.3	1011.49	22400.8
		976.562	20068.6	19179.7	22049.7	20870.3	20542.1	1219.42	17535.1
		244.141	15738.9	14509.3	17168.6	16885.4	16075.5	1213.4	11979.3
		61.0352	6951.81	6693.9	8900.5	8980.64	7881.71	1227.62	7158.19
		15.2588	2765.17	3023.42	3252.46	3508.66	3137.43	317.602	3874.55
		3.8147	1321.09	1602.51	1821.87	1903.88	1662.34	260.658	1989.89
		0.953674	905.626	848.409	926.892	917.656	899.646	35.2502	1012.87
		0.238419	1149.32	840.77	820.872	948.867	939.957	150.479	533.016
			OL mutated
		AHL(nM)	pk1	pk2	pk3	pk4	AVR	SDETV	Model
		1000000	4835.12	5377.54	4995.47	5788.9	5249.26	425.671	5089.76
		250000	4307.39	5018.64	4655.02	5358.8	4834.96	454.187	4861.94
		62500	4060.91	4655.25	4361.62	5016.26	4523.51	408.399	4553.72
		15625	3673.42	4254.16	3858.42	4468.75	4063.69	362.768	4155.81
		3906.25	3127.04	3701.07	3281.47	3898.45	3502.01	358.715	3672.09
		976.562	2960.1	3474.65	2861.89	3424.87	3180.38	314.285	3125.22
		244.141	2417.43	3020	2484.22	3037.21	2739.71	334.765	2555.43
		61.0352	1882.24	2172.02	2016.41	2356.01	2106.67	204.088	2010.13
		15.2588	1171.01	1379.02	1357.44	1619.1	1381.64	183.797	1529.08
		3.8147	758.454	994.058	930.866	1003.32	921.674	113.476	1134.28
		0.953674	640.446	711.097	736.67	718.613	701.707	42.2267	829.016
		0.238419	749.433	1068.85	846.011	743.963	852.064	151.934	603.687

## Sheet: Fig. S2.14
					ACC			TGT			AAT
				AHL [nM]	Average	STDEV	Model	Average	STDEV	Model	Average	STDEV	Model
				93795.4	335622	2539.35	328903	202254	7508.44	202983	288574	286977	11287
				31265.1	343695	5507.09	328891	198480	6761.49	197682	296094	284914	10758.8
				10421.7	349270	6478.71	328847	190050	7006.93	187671	272498	280065	9801.38
				3473.9	345455	11291.2	328682	150428	6607.71	170081	242686	269038	11017
				1157.97	337293	5009.79	328069	125469	7774.94	142754	212916	245737	13055.2
				385.989	328118	5763.48	325797	101450	7792.97	107484	184420	203329	14017.7
				128.663	316189	10478.3	317578	75521.5	12328.1	71437.2	148600	143634	23558.1
				42.8877	283096	18470.4	290215	48006.8	5052.16	42397.4	93810.8	84142.9	10110.2
				14.2959	214758	36562.4	219526	24266.7	4058.27	23165.1	45525.9	42125.2	7816.59
				4.7653	116568	26778.8	114919	10540.8	425.774	12024.8	17821.3	19125.4	759.12
				1.58843	36621.1	2458.84	41325.3	6645.6	1116.19	6066.42	9603	8262.03	1570.41
				0.529478	11496.5	554.514	12178.6	5364.8	255.487	3015.13	6942.3	3489.19	344.99

## Sheet: Fig. S3.1C
			Arab=0.7mM			Arab=0.02mM
			AraC	GFP		AraC	GFP
			323.705	55.8346		142.998	55.8346
			339.176	54.7863		168.849	54.7863
			327.779	52.6962		171.793	52.6962
			319.746	49.9174		180.56	49.9174
			284.068	47.0795		181.472	47.0795
			218.197	40.9701		156.842	40.9701
			121.893	28.6065		79.747	28.6065
			25.4483	13.5887		7.08111	13.5887
			3.65751	3.35795		1.39478	3.35795
			1.41563	1.40469		1.07301	1.40469
			1.13658	1.06683		1.02651	1.06683
			1	1		1	1

## Sheet: Fig. S3.2
		Average									Average
		log(IPTG/IDR) / log(aTc/IDR)	2.10721	1.80618	1.50515	1.20412	0.90309	0.60206			log(IPTG/IDR) / log(aTc/IDR)	2.10721	1.80618	1.50515	1.20412	0.90309	0.60206
		2.10721	1.2331	1.19738	1.1144	1.05395	0.921	0.763966			2.10721	0.494066	0.637683	0.746201	0.816352	0.8371	0.743501
		1.80618	1.2556	1.17652	1.05647	0.948475	0.798636	0.642496			1.80618	0.516562	0.616823	0.688268	0.710875	0.714736	0.628193
		1.50515	1.22351	1.09847	0.962065	0.771767	0.644376	0.471061			1.50515	0.484472	0.538769	0.593865	0.534167	0.560476	0.49647
		1.20412	1.19504	0.967946	0.804027	0.644798	0.511296	0.368876			1.20412	0.456007	0.408246	0.435827	0.407198	0.427396	0.36793
		0.90309	1.02837	0.844463	0.653672	0.519255	0.354097	0.24347			0.90309	0.289332	0.284763	0.285472	0.281655	0.270197	0.243688
		0.60206	0.909972	0.730731	0.539206	0.408622	0.254919	0.170938			0.60206	0.170937	0.171031	0.171006	0.171022	0.171019	0.121727
		Stdev									Model
		log(IPTG/IDR) / log(aTc/IDR)	2.10721	1.80618	1.50515	1.20412	0.90309	0.60206			log(IPTG/IDR) / log(aTc/IDR)	2.10721	1.80618	1.50515	1.20412	0.90309	0.60206
		2.10721	0.040177	0.032338	0.0292675	0.00649034	0.0304184	0.0372373			2.10721	0.490974	0.559967	0.629778	0.690328	0.72083	0.743501
		1.80618	0.0448492	0.0349071	0.0140048	0.0117196	0.0144682	0.0186289			1.80618	0.499114	0.556445	0.60318	0.631642	0.629606	0.628193
		1.50515	0.0465927	0.063377	0.0295012	0.0243305	0.027961	0.0485482			1.50515	0.472319	0.497525	0.511754	0.516209	0.501636	0.49647
		1.20412	0.0591939	0.0594099	0.0206625	0.0293298	0.0799936	0.0545686			1.20412	0.380692	0.381967	0.383733	0.38448	0.370742	0.36793
		0.90309	0.0536268	0.0271331	0.0966375	0.0335401	0.0206647	0.037725			0.90309	0.252621	0.250233	0.252853	0.255958	0.244601	0.243688
		0.60206	0.0278357	0.0322872	0.0703049	0.0321664	0.0209047	0.0142356			0.60206	0.121754	0.121727	0.126726	0.131727	0.121727	0.121727
		Model
		log(IPTG/IDR) / log(aTc/IDR)	2.10721	1.80618	1.50515	1.20412	0.90309	0.60206
		2.10721	1.26967	1.17531	1.07782	0.971869	0.861421	0.743501
		1.80618	1.27781	1.17178	1.05122	0.913183	0.770197	0.628193
		1.50515	1.25102	1.11286	0.959795	0.79775	0.642227	0.49647
		1.20412	1.15939	0.997307	0.831774	0.666021	0.511333	0.36793
		0.90309	1.03132	0.865573	0.700894	0.537499	0.385192	0.243688
		0.60206	0.900454	0.737067	0.574767	0.413268	0.262318	0.121727

## Sheet: Fig. S3.3.2
			Average									Average
			log(aTc/IDR) / log(AHL/IDR)	1.50515	1.20412	0.90309	0.60206	0.30103	0			log(aTc/IDR) / log(AHL/IDR)	1.50515	1.20412	0.90309	0.60206	0.30103	0
			1.80618	0.994744	0.940984	0.844887	0.714088	0.573512	0.458064			1.80618	0.994744	0.994744	0.994744	0.994744	0.994744	0.994744
			1.50515	0.924021	0.863853	0.750713	0.614839	0.473559	0.369268			1.50515	0.924021	0.917613	0.90057	0.895495	0.894791	0.905948
			1.20412	0.85504	0.778403	0.665411	0.542734	0.345305	0.225354			1.20412	0.85504	0.832163	0.815268	0.823389	0.766537	0.762034
			0.90309	0.783472	0.694762	0.568464	0.394452	0.244501	0.134222			0.90309	0.783472	0.748522	0.718321	0.675108	0.665733	0.670902
			0.60206	0.719287	0.601839	0.467415	0.289385	0.179412	0.0505564			0.60206	0.719287	0.655598	0.617272	0.57004	0.600644	0.587237
			0.30103	0.60055	0.496681	0.366412	0.229921	0.113326	0.0197256			0.30103	0.60055	0.550441	0.516269	0.510576	0.534558	0.556406
			0	0.537598	0.439981	0.329001	0.176404	0.100236	0.0166795			0	0.537598	0.493741	0.478858	0.45706	0.521468	0.55336
			Stdev									Model
			log(aTc/IDR) / log(AHL/IDR)	1.50515	1.20412	0.90309	0.60206	0.30103	0			log(aTc/IDR) / log(AHL/IDR)	1.50515	1.20412	0.90309	0.60206	0.30103	0
			1.80618	0.00910398	0.043069	0.0182316	0.0535128	0.0330275	0.0538395			1.80618	0.994744	0.994386	0.994386	0.994386	0.994386	0.994386
			1.50515	0.0106955	0.0275716	0.00604768	0.0450341	0.0396778	0.0239506			1.50515	0.895644	0.895124	0.895731	0.897489	0.900826	0.906141
			1.20412	0.0330518	0.0101492	0.0182019	0.0120811	0.0307597	0.00807286			1.20412	0.796447	0.796784	0.799503	0.805059	0.814254	0.827691
			0.90309	0.0224847	0.0160443	0.0387153	0.0338204	0.0218562	0.0130837			0.90309	0.698501	0.701331	0.708332	0.720303	0.738186	0.762402
			0.60206	0.0327789	0.0433889	0.0950552	0.0602582	0.0652967	0.0497031			0.60206	0.603936	0.611554	0.625536	0.646749	0.675859	0.712626
			0.30103	0.0508392	0.0746214	0.0659055	0.0710825	0.0409391	0.0341658			0.30103	0.51569	0.53086	0.554623	0.58747	0.62932	0.678938
			0	0.0358582	0.0703616	0.0658852	0.0465775	0.0207266	0.0153515			0	0.437241	0.462705	0.49846	0.544174	0.598741	0.659936
			Model
			log(aTc/IDR) / log(AHL/IDR)	1.50515	1.20412	0.90309	0.60206	0.30103	0
			1.80618	1.09439	0.948918	0.803256	0.657981	0.51397	0.372445
			1.50515	0.995286	0.849656	0.704601	0.561084	0.42041	0.284199
			1.20412	0.896089	0.751316	0.608374	0.468654	0.333838	0.20575
			0.90309	0.798143	0.655863	0.517203	0.383897	0.25777	0.140461
			0.60206	0.703578	0.566086	0.434406	0.310344	0.195444	0.0906845
			0.30103	0.615332	0.485392	0.363493	0.251064	0.148904	0.0569972
			0	0.536883	0.417237	0.307331	0.207769	0.118325	0.0379949

## Sheet: Fig. S3.8
			Average
			log(IPTG/IDR) / log(AHL/IDR)	1.20412	0.90309	0.60206	0.30103	0
			1.50515	1.19165	1.05422	0.939184	0.739303	0.539799
			1.20412	1.05131	0.906761	0.773893	0.610446	0.426841
			0.90309	0.945886	0.712153	0.556919	0.375287	0.255549
			0.60206	0.804809	0.556924	0.271566	0.205715	0.113391
			0.30103	0.520429	0.304832	0.163077	0.0446079	0.0113986
			0	0.343318	0.195601	0.0517755	0.00692797	0.0102737
			Stdev
			log(IPTG/IDR) / log(AHL/IDR)	1.20412	0.90309	0.60206	0.30103	0
			1.50515	0.00871121	0.0363347	0.0202883	0.0223475	0.0540077
			1.20412	0.0271445	0.0344395	0.0621645	0.0422318	0.0322308
			0.90309	0.0374087	0.0642226	0.0906836	0.00930483	0.0174655
			0.60206	0.082563	0.0723443	0.0238074	0.0113839	0.0202764
			0.30103	0.0399549	0.0181857	0.0772169	0.0118697	0.0161201
			0	0.00176007	0.0505846	0.00474181	0.00825104	0.0145292
			Model
			log(IPTG/IDR) / log(AHL/IDR)	1.20412	0.90309	0.60206	0.30103	0
			1.50515	1.22783	1.02783	0.877832	0.727832	0.597832
			1.20412	1.06227	0.862266	0.712266	0.562266	0.432266
			0.90309	0.896699	0.696699	0.546699	0.396699	0.266699
			0.60206	0.731133	0.531133	0.381133	0.231133	0.101133
			0.30103	0.565566	0.365566	0.215566	0.0655665	-0.0644335
			0	0.4	0.2	0.05
