# Supplementary material for: Synthetic neuromorphic computing in living cells
Source: Nat Commun. 2022 Sep 24;13:5602. doi: 10.1038/s41467-022-33288-8 (PMC9509348; doi:10.1038/s41467-022-33288-8)
Supplement: Supplementary file 4 — Source Data [file 41467_2022_33288_MOESM4_ESM.zip › Source Data/Fig.S8_Final.xlsx]

## Sheet: Fig. S8.3
				Open loop					Negative feedback loop
			IPTG [mM]	Trial 1	Trial 2	Trial 3		IPTG [mM]	Trial 1	Trial 2	Trial 3
			2	3777.4	3475.8	3795.6		1	12420.4	12104	12395.2
			1	3147.9	3430.3	3558.1		0.5	10060.7	9843.4	10089.2
			0.5	2991.4	3196	3480		0.25	8068.4	8471.9	8733.2
			0.25	2573.8	2854.3	3118.1		0.125	6422.3	6646.9	6828.9
			0.125	1816.2	2068.4	2421.4		0.0625	5144.8	5252.6	5354.1
			0.0625	1176.8	1366.1	1126		0.03125	3214.6	3541.5	3756.4
			0.03125	544	544.9	498.3		0.015625	2241.2	2302.8	2128.2
			0.015625	253.6	260	274.3		0.0078125	1427.1	1449.9	1450.3
			0.0078125	156.6	158.1	153.8		0.00390625	1211.9	1353.4	1199.8
			0.00390625	108.9	123.6	114.9		0.00195312	1018.5	1092.6	1070.1
			0.00195312	90.8	102.8	97.9		0.000976562	963.5	1004	981.3
			0.000976562	85.6	94.9	98.9		0.000488281	876.5	936.3	945.8
				AHL=148nM			AHL=49nM			AHL=19nM
				average	stdev	model	average	stdev	model	average	stdev	model
			IPTG(mM)	0.004	0.004	0.004	4.93827e-05	4.93827e-05	4.93827e-05	1.64609e-05	1.64609e-05	1.64609e-05
			1	10.02	0.21613	9.99588	6.34178	0.21688	7.21804	4.69471	0.221791	4.76296
			0.5	8.59057	0.217565	8.76809	5.66942	0.342849	5.43578	3.92672	0.136924	3.77444
			0.25	6.79761	0.489694	7.07086	4.56282	0.227955	3.88697	3.33562	0.12491	2.9254
			0.125	5.01502	0.345509	5.16148	3.13182	0.219279	2.72361	2.60929	0.265507	2.25309
			0.0625	3.48659	0.00937846	3.45308	2.08743	0.283469	1.94192	1.63915	0.0847065	1.75417
			0.03125	2.08855	0.0996107	2.21061	1.35031	0.045906	1.45524	1.17828	0.0466181	1.40147
			0.015625	1.37613	0.00134722	1.43661	1.11327	0.0947454	1.16647	1.09344	0.00947204	1.16062
			0.0078125	1	0	1	1	0	1	1	0	1

## Sheet: Fig. S8.5
					Trial 1						Trial 2
				AHL[mM]/aTc[nb/mL]	16.6667	11.1111	7.40742	4.93828	3.29219	2.19479	16.6667	11.1111	7.40742	4.93828	3.29219	2.19479
				0.01	6202.6	6397.5	6739.8	11483.8	52136.7	147762	6454.5	6821.4	6848.6	9949.9	39906.8	145461
				0.00333333	6303.2	6979.4	7826.3	16464.8	69009.6	310142	7059.2	6879.3	7944.4	14122.7	43950.6	204856
				0.00111111	7347.5	7852.6	10523.5	21391.7	85029.7	216369	8424.5	8600.5	9643.6	18348.2	72168.2	262432
				0.00037037	20036.3	29046.3	40091.5	68538.9	159991	259601	26354.3	23802.3	29361.7	52927.8	101262	245147
				0.000123457	210672	223706	234336	284549	331175	394473	258600	220290	210263	244098	275708	361843
				4.11523e-05	481258	481310	501977	490829	516088	526462	494087	484534	481772	482461	493677	540559
				1.37174e-05	528580	506792	524096	522502	543517	528152	514396	511144	538378	539774	542121	565024
				4.57247e-06	410385	401625	405311	396731	413453	414285	391254	418491	414530	418660	439720	426254

## Sheet: Fig. S8.6. 
				LKsg3						SCG6						Control
			Arab	average	stdev	Hill	Model		Arab	average	stdev	Hill	Model		Arab	average	stdev	Hill	Model
			9.85185	24.4622	0.647411	25.3929	25.0718		9.85185	25.2932	0.445169	26.9032	27.1575		9.85185	25.7131	0.278991	27.6654	25.2932
			3.28395	17.9344	0.975646	17.5302	16.9748		3.28395	21.6391	1.36289	21.9681	23.0857		3.28395	22.9504	0.0605921	25.735	21.6391
			1.09465	8.46323	0.34496	7.17872	6.81264		1.09465	13.9679	1.16889	11.5355	13.2084		1.09465	17.4916	0.923531	18.9728	13.9679
			0.364883	2.70275	0.0753263	2.45101	2.34869		0.364883	4.77368	0.798486	3.93569	4.66957		0.364883	8.86475	1.07863	8.41927	4.77368
			0.121628	1.37921	0.00431394	1.29001	1.26877		0.121628	1.51254	0.138367	1.61492	1.78756		0.121628	2.94161	0.287264	2.82192	1.51254
			0.0405426	1.1518	0.140361	1.0546	1.05057		0.0405426	1.05517	0.0199303	1.11691	1.15052		0.0405426	1.34079	0.174217	1.35968	1.05517
			0.0135142	1.06952	0.0983229	1.00883	1.00817		0.0135142	1.10542	0.0843134	1.01894	1.02441		0.0135142	1	0	1.0587	1.10542
			0.00450473	1.00034	0.000476407	1	1		0.00450473	1	0	1	1		0.00450473	1.12467	0.117774	1	1

## Sheet: Fig. S.8.7. 
			aTc=1.5						aTc=1						aTc=0.67						aTc=0.44						aTc=0.29
			Arab(mM)	average	stdev	Hill-fucntion	model		Arab(mM)	average	stdev	Hill-fucntion	model		Arab(mM)	average	stdev	Hill-fucntion	model		Arab(mM)	average	stdev	Hill-fucntion	model		Arab(mM)	average	stdev	Hill-fucntion	model
			18	69.0523	8.25176	65.1358	87.6513		18	218.777	4.88084	141.819	268.234		18	290.208	27.8364	249.211	282.008		18	296.215	22.3794	332.817	284.66		18	297.179	3.74216	312.108	284.997
			6	52.3009	10.1136	57.8793	71.2483		6	165.32	19.5044	136.415	248.655		6	267.861	0.923384	245.105	277.32		6	284.357	9.99219	330.595	283.475		6	276.299	19.2596	311.299	284.402
			2	28.6448	8.06721	33.8332	36.414		2	114.766	15.4388	109.469	168.988		2	251.235	12.4262	221.498	250.866		2	300.226	3.78997	316.906	276.033		2	308.771	1.72271	306.167	280.605
			0.666667	14.5815	3.33922	9.78715	10.9015		0.666667	53.8385	1.67828	48.4062	55.5015		0.666667	118.93	0.833716	136.607	155.267		0.666667	216.103	14.4013	249.97	235.965		0.666667	231.09	0.322888	276.654	258.292
			0.222222	2.80363	0.244058	2.53069	3.08743		0.222222	17.6074	1.23852	11.2081	11.1437		0.222222	50.9259	3.32066	39.8326	45.373		0.222222	118.891	15.7053	105.982	121.928		0.222222	150.584	4.56589	170.528	170.657
			0.0740741	1.14019	0.0118921	1.24122	1.40923		0.0740741	1.70193	0.00183493	2.67918	2.61825		0.0740741	8.51513	0.741639	7.91038	8.9077		0.0740741	44.5816	11.4958	23.1312	30.198		0.0740741	68.0995	0.457654	49.5457	53.9387
			0.0246914	1.03313	0.00637412	1.03738	1.07902		0.0246914	1.04367	0.00983807	1.26202	1.25125		0.0246914	1.15781	0.00647332	2.09314	2.25096		0.0246914	4.71492	3.58133	4.6228	5.94001		0.0246914	8.86463	0.997024	9.63833	10.7071
			0.00823045	1.03403	0.0159844	1.00577	1.0152		0.00823045	1.02099	0.00324013	1.04052	1.03883		0.00823045	1.04324	0.0224052	1.16942	1.19361		0.00823045	1.18975	0.174094	1.56461	1.77419		0.00823045	1.263	0.0331525	2.36593	2.5435
			0.00274348	1.01477	0.020888	1.00089	1.00291		0.00274348	1	0	1.00624	1.00598		0.00274348	1.00506	0.00715888	1.02611	1.02955		0.00274348	1.03743	0.0494325	1.08708	1.11951		0.00274348	1.05374	0.00960139	1.21114	1.23881
			0.000914495	1.01943	0.00812613	1.00013	1.00054		0.000914495	1.03409	0.0239453	1.00094	1.00091		0.000914495	1.04041	0.0133226	1.00395	1.00419		0.000914495	1.02976	0.0278672	1.01318	1.01809		0.000914495	1.01848	0.0185804	1.03198	1.03617
			0.000304832	1.0316	0.03908	1.00002	1.00009		0.000304832	1.02174	0.0307389	1.00013	1.00012		0.000304832	1.04753	0.0321126	1.00053	1.00027		0.000304832	1.05779	0.00311612	1.00176	1.00242		0.000304832	1.00391	0.00553498	1.00428	1.00484
			0.000101611	1.00334	0.00472871	1	1		0.000101611	1.00608	0.00364812	1	1		0.000101611	1.00363	0.00513316	1	0.999668		0.000101611	1	0	1	1		0.000101611	1.00179	0.00253714	1	1

## Sheet: Fig. S8.8
				Plux Muation AATG			Plux Muation CTAC			Plux Muation CCTC			Plux Muation TCTA			Plux Muation GAGC			Plux Muation AACA			Plux Muation GTTG
			AHL [nM]	average	stdev	model	average	stdev	model	average	stdev	model	average	stdev	model	average	stdev	model	average	stdev	model	average	stdev	model
			93795.4	45.001	1.86668	47.2781	59.3338	7.82619	58.3228	38.8652	0.475223	26.809	22.627	2.84473	22.1368	13.0744	2.70044	15.3947	13.0744	2.70044	15.3947	13.0744	2.70044	15.3947
			31265.1	47.1006	0.36067	47.2185	60.727	1.28662	58.0025	39.0847	0.579981	26.4962	22.7985	3.90168	21.6195	14.097	3.01043	14.6921	14.097	3.01043	14.6921	14.097	3.01043	14.6921
			10421.7	47.0035	1.91082	47.0405	56.0308	5.84775	57.2273	34.5371	2.75506	25.7731	20.4429	4.78858	20.5845	11.8479	3.1934	13.5095	11.8479	3.1934	13.5095	11.8479	3.1934	13.5095
			3473.9	42.4465	1.85262	46.5148	46.4431	5.23261	55.2438	26.8642	1.50285	24.1881	17.2677	3.80154	18.6678	10.5263	2.2056	11.7138	10.5263	2.2056	11.7138	10.5263	2.2056	11.7138
			1157.97	38.7961	0.154807	45.0066	44.1218	7.17681	50.5423	21.9247	1.47442	21.0875	14.0746	2.97521	15.5783	8.04928	1.91972	9.37318	8.04928	1.91972	9.37318	8.04928	1.91972	9.37318
			385.989	34.3516	0.497592	41.0231	34.0004	2.98998	41.164	17.1908	0.561101	16.1789	11.2169	3.12311	11.5619	7.06146	1.51601	6.86201	7.06146	1.51601	6.86201	7.06146	1.51601	6.86201
			128.663	28.9927	0.223718	32.4508	30.5011	0.244824	27.5643	13.5819	0.980201	10.5191	8.38591	1.91662	7.58202	4.77405	0.463367	4.6727	4.77405	0.463367	4.6727	4.77405	0.463367	4.6727
			42.8877	21.6418	0.700888	20.0647	18.4119	3.09443	14.7964	7.83325	1.00769	5.956	5.88982	1.98189	4.56959	3.69953	1.04923	3.08347	3.69953	1.04923	3.08347	3.69953	1.04923	3.08347
			14.2959	11.1548	1.17001	9.58049	8.51436	1.35408	6.86499	3.61429	0.368287	3.22432	2.88043	0.800154	2.72175	2.18169	0.217414	2.07676	2.18169	0.217414	2.07676	2.18169	0.217414	2.07676
			4.7653	4.56934	0.52839	4.02866	3.04015	0.382368	3.12568	1.54189	0.0991738	1.87015	1.60882	0.464502	1.73053	1.51042	0.0323939	1.49302	1.51042	0.0323939	1.49302	1.51042	0.0323939	1.49302
			1.58843	1.55836	0.217506	1.79622	1.53601	0.0690204	1.59236	1.14248	0.0932397	1.26148	1.20005	0.282918	1.23682	1.19065	0.220251	1.17175	1.19065	0.220251	1.17175	1.19065	0.220251	1.17175
			0.529478	1	0	1	1	0	1	1	0	1	1.01807	0.0255618	1	1	0	1	1	0	1	1	0	1

## Sheet: Fig. S8.10
				Plux Muation GTCT			Plux Muation TCCC			Plux Muation ACAG			Plux Muation AATG			Plux Muation GTTC			Plux Muation CCTC
			AHL(nM)	average	model	stdev	average	model	stdev	average	model	stdev	average	model	stdev	average	model	stdev	average	model	stdev
			93795.4	26.2062	47.9471	1.31969	29.3805	38.4341	0.336848	45.7353	50.0787	7.27542	39.8227	42.827	1.59309	37.1201	39.3042	1.3254	39.8644	48.9174	0.909683
			31265.1	26.8357	47.9471	0.110841	31.1927	38.4338	2.18167	49.4396	50.0777	7.15358	41.9179	42.8101	1.91032	40.6475	39.261	0.6631	44.4548	48.9115	2.0117
			10421.7	29.7445	47.9471	0.349262	35.052	38.4323	0.63249	51.1036	50.0722	5.14195	44.3623	42.7472	1.10649	39.9117	39.1172	1.96896	48.7584	48.8804	0.972701
			3473.9	33.8482	47.9469	2.95597	39.8146	38.4225	0.871797	50.0036	50.0401	5.8111	43.897	42.5137	0.184449	36.5709	38.6434	0.949058	51.6166	48.7198	0.298328
			1157.97	38.642	47.9447	1.16623	44.5722	38.359	0.54394	51.256	49.8546	8.41055	39.7024	41.6635	0.0154084	36.7909	37.1389	0.28879	47.772	47.9021	3.06134
			385.989	40.8116	47.9201	1.48031	48.703	37.9532	1.14758	49.0196	48.8062	7.1522	37.1403	38.7715	1.2966	32.5966	32.871	3.09616	45.5173	44.0674	0.0375805
			128.663	43.5649	47.6457	0.496769	53.254	35.5256	0.998602	43.5301	43.5144	2.00238	31.8087	30.8325	0.332172	25.5336	23.8256	1.63619	31.5482	31.224	0.21638
			42.8877	49.8761	44.7762	3.00612	51.4777	25.2204	2.60539	28.1768	26.8836	5.17999	19.8298	17.673	0.76137	15.4812	12.662	0.454972	15.1547	12.845	0.569542
			14.2959	39.3996	26.8999	4.00655	11.8582	9.24094	2.16589	11.8871	8.89129	0.257276	7.61847	7.22495	1.04122	5.0125	5.35403	0.422139	3.21446	3.83266	0.601505
			4.7653	5.70467	5.61283	1.70285	1.98827	2.53391	0.211263	2.60607	2.53191	0.369733	2.5144	2.77371	0.482248	2.03868	2.32527	0.400142	1.26229	1.55543	0.211234
			1.58843	1.14907	1.4152	0.00892082	1.1613	1.21281	0.15804	1.27208	1.23146	0.167218	1.21304	1.38738	0.301289	1.18685	1.31311	0.0133542	1	1.09052	0
			0.529478	1	1	0	1	1	0	1	1	0	1.02239	1	0.0316604	1	1	0	1.17649	1	0.0125509

## Sheet: Fig. S8.11
						Hill coefficient
					T7	1						Low	High	Median
					HapR	1.4				AHL-LuxR	0.3-1.5	0.3	1.5	0.9
					QacR	1.4				IPTG-LacI	0.6-1.4	0.6	1.4	1
					AmeR	1.4				aTc-TetR	0.75-1.6	0.75	1.6	1.175
					McbR	1.6				Arabinose-AraC	1-2.8	1	2.8	1.9
					lacR(A)	1.8
					AmtR	1.8
					TarA	1.8
					LitR	1.9
					SmcR	2
					PsrA	2
					Betl	2.4
					ButR	2.4
					ScbR	2.6
					HllyllR	2.7
					LmrA	3.1
					SrpR	3.2
					BM3R1	4.5
					Orf2	6.1
