# Supplementary material for: Synthetic neuromorphic computing in living cells
Source: Nat Commun. 2022 Sep 24;13:5602. doi: 10.1038/s41467-022-33288-8 (PMC9509348; doi:10.1038/s41467-022-33288-8)
Supplement: Supplementary file 4 — Source Data [file 41467_2022_33288_MOESM4_ESM.zip › Source Data/Figure 1 Final.xlsx]

## Sheet: Fig. 1C
		Trail 1		IPTG [mM]
				0.25	0.125	0.0625	0.03125	0.015625	0.0078125	0.00390625	0.00195312	0.000976562	0.000488281	0.000244141	0.00012207
		aTc [ng/mll]	100	1.58595e+06	1631869	1.51943e+06	1.31241e+06	1.14324e+06	893418	717299	643124	584744	550743	537873	550799
			50	1641495	1.45404e+06	1.31943e+06	1.14248e+06	988797	796235	631473	556103	536462	476068	478273	485546
			25	1496142	1.19708e+06	1.09016e+06	925866	771761	633405	525816	440256	437183	392222	393962	402076
			12.5	1.23095e+06	968650	865810	717072	579336	485599	392974	357411	343830	306246	302596	321263
			6.25	966671	747115	650244	554961	464359	378629	316959	281713	265464	244532	237158	247510
			3.125	746070	561782	489238	418763	355539	284834	231394	213520	206449	195316	193759	191345
			1.5625	564124	426316	366156	321513	263332	217017	177232	163936	162527	152040	146336	149983
			0.78125	425258	317170	280712	244233	202360	158216	134581	127688	120558	120062	106837	114609
		Trail 2		IPTG [mM]
				0.25	0.125	0.0625	0.03125	0.015625	0.0078125	0.00390625	0.00195312	0.000976562	0.000488281	0.000244141	0.00012207
		aTc [ng/mll]	50	1.6168e+06	1.50641e+06	1.4271e+06	1.22801e+06	1.02822e+06	828816	666206	576743	514814	502826	464996	496620
			25	1.44724e+06	1.28989e+06	1.19968e+06	1.0168e+06	799799	659119	549422	463292	415533	399064	402576	383191
			12.5	1213402	1.05986e+06	964594	775917	599637	518357	406973	382168	326567	314196	322588	321677
			6.25	958643	856994	756625	645773	500245	406452	341410	295278	268913	247507	253166	253950
			3.125	734303	642897	564738	468271	364414	310709	258799	225695	210141	205539	192675	199059
			1.5625	555176	487361	437614	357468	273983	235474	195406	178905	159691	160785	154196	153343
			0.78125	415014	364613	318611	272450	215600	176094	149627	134576	124573	124853	123086	121679
			0.390625	316180	276179	240038	203492	165604	144248	122678	109587	103509	100268	99555.5	99480.2
		Trail 3		IPTG [mM]
				0.25	0.125	0.0625	0.03125	0.015625	0.0078125	0.00390625	0.00195312	0.000976562	0.000488281	0.000244141	0.00012207
		aTc [ng/mll]	50	1.73501e+06	1.73052e+06	1.57028e+06	1328591	1.08449e+06	893601	711644	625252	580679	540595	533509	516540
			25	1500093	1.48005e+06	1.31224e+06	1.1305e+06	915448	712873	551700	511888	462246	439784	421211	430845
			12.5	1.27526e+06	1.17699e+06	1.05774e+06	896879	717648	561044	445266	384857	358979	329293	328234	331493
			6.25	991110	915780	826209	701701	549341	446758	340934	302158	272681	257856	264340	259204
			3.125	765203	718336	621166	539337	413909	331468	261738	230502	215506	204440	201568	200904
			1.5625	565856	523725	443059	398757	309836	248754	203710	171571	166781	156333	149968	154241
			0.78125	392105	375034	326920	286921	224521	180954	143944	129923	127093	118372	114418	114383
			0.390625	311003	294115	251593	226679	181584	147164	118140	107517	102914	95325.4	93718.3	95807.7

## Sheet: Fig. 1D
	Trail 1		IPTG [mM]
			0.25	0.125	0.0625	0.03125	0.015625	0.0078125	0.00390625	0.00195312	0.000976562	0.000488281	0.000244141	0.00012207
	aTc [ng/mll]	100	1.58725e+06	1.44193e+06	1.28755e+06	1067034	797261	673073	491588	424554	378479	358226	345847	341800
		50	1.38202e+06	1.35709e+06	1159417	940781	712693	546591	439068	356907	339995	317846	297482	294654
		25	1.14041e+06	1.11589e+06	850331	740791	577523	417683	338135	276229	266971	250556	247720	220594
		12.5	889448	870100	717747	576964	403503	319512	247109	202640	197729	183810	183152	176928
		6.25	655586	645475	533148	398898	312775	232945	176407	144124	145823	140607	130141	123841
		3.125	491946	487674	403789	307595	225353	171098	132331	107122	107902	100631	95572.3	92566.9
		1.5625	368897	362496	286376	229227	160340	117463	96362.8	77908.8	78962.2	76128.5	73450.5	65985.9
		0.78125	268731	264068	216452	166954	117024	86300.5	70555.5	55880.4	57437.8	54689.6	53670	50707.3
			IPTG [mM]
	Trail 2		0.25	0.125	0.0625	0.03125	0.015625	0.0078125	0.00390625	0.00195312	0.000976562	0.000488281	0.000244141	0.00012207
		50	1.52965e+06	1.38065e+06	1.19485e+06	993693	777402	587568	457651	387060	337645	305484	298780	295682
	aTc [ng/mll]	25	1318097	1.11856e+06	958014	760299	592347	449957	352490	289911	261218	238064	231921	223731
		12.5	1.05205e+06	884484	749073	579421	442437	344730	269419	220056	194136	182705	174367	172128
		6.25	827204	688085	566918	440840	333834	255788	195699	163801	144459	132324	131854	127146
		3.125	622825	516180	412912	314955	235795	174286	142345	112994	104207	93973.2	93856.9	94160.8
		1.5625	450504	373407	302166	227634	165398	126516	98651.4	82511.2	73997	68157.3	69186	66916.1
		0.78125	327052	266185	222020	166771	119765	90140.7	71023.3	59766.1	52510.5	50395.9	49534.4	49861.4
		0.390625	249005	204131	168341	126431	88767	67252.5	52252	44433.7	40321.8	37611.4	36785.5	37350.5
	Trail 3		IPTG [mM]
			0.25	0.125	0.0625	0.03125	0.015625	0.0078125	0.00390625	0.00195312	0.000976562	0.000488281	0.000244141	0.00012207
	aTc [ng/mll]	50	1.67171e+06	1.556e+06	1.37794e+06	1.10287e+06	882362	666021	517861	433793	382243	349652	319525	335764
		25	1.38301e+06	1.25208e+06	1091263	851916	617672	490660	401747	336640	301742	259537	261828	262798
		12.5	1.10124e+06	978771	833230	650287	464347	368733	292690	252762	216955	200087	189056	195227
		6.25	819143	749466	626180	490193	342423	267346	219231	186811	156606	145208	141451	133192
		3.125	635887	569313	476031	354038	250249	194906	160470	131357	116694	108067	103981	100370
		1.5625	465990	411933	340627	260355	172977	139280	110172	96452.5	85219.1	78021.8	74693.1	76376.2
		0.78125	345009	305991	250978	189047	126064	98391	78961.7	72768	62526.6	57981.4	55064.7	53931.9
		0.390625	264581	231669	194990	141404	93928	76580.3	60461.6	53655.4	47807.1	43990.4	42825.8	42367.3

## Sheet: Fig. 1E
		Run
	1	analog_multiplier_placO_ptetO
	2	hybrid_promoter_placO_ptetO

## Sheet: Fig. 1F
		Run
	1	analog_multiplier_placO1_ptetO
	2	hybrid_promoter_placO1_ptetO

## Sheet: Fig. 1H
		Trail 1		IPTG [mM]
				0.25	0.125	0.0625	0.03125	0.015625	0.0078125	0.00390625	0.00195312	0.000976562	0.000488281	0.000244141	0.00012207
		aTc [ng/ml]	50	39831.1	60119.3	61302.2	58183.8	51309	36543.8	28919.2	21800.1	17098.1	17873.1	16795.7	18607.9
			25	41791.8	54945.4	51349.1	41228.3	35990.5	27118	19262	14997.6	13283.1	12991.3	11868	12492.3
			12.5	40090.6	45642.3	41272.8	32887.9	23160.1	18938.6	11745.4	10057.2	8403	8479.3	8785.8	8371.5
			6.25	31343.2	41876.7	33106	22209.4	17217.9	11953.6	9006.5	7209.4	7235.8	7328.1	7191.3	7811.5
			3.125	27626.9	30809.2	24088	16160.8	15061.3	8957.8	6399.4	6376.6	5838	5528	5833	5919.3
			1.5625	19896.3	21438.1	16501.9	12493.7	10029.1	7193.3	5739.1	4857.6	5010.5	4735.5	4602.5	4874.5
			0.78125	13939.3	15032	13229.7	9413.8	7104.3	5528.5	4814.8	4302.6	4386.8	4166.8	4054.6	4264.4
			0.390625	10189.7	10751.9	9342.9	7484.5	5179.4	4383	4445.9	4284.6	4076.4	3752.4	3930.2	3854.8
				IPTG [mM]
		Trail 2		0.25	0.125	0.0625	0.03125	0.015625	0.0078125	0.00390625	0.00195312	0.000976562	0.000488281	0.000244141	0.00012207
		aTc [ng/ml]	50	37313.9	48983.6	53164.3	47615.4	53554.3	30323.8	23805.8	19595.6	17785.8	16210.4	18020.8	17247.3
			25	33689.8	46857.5	46828.5	43741.7	31165.5	21667.1	17477.6	16326.5	14439.8	12284.8	11257.8	11469.3
			12.5	33603.9	41506.4	34956.6	29549	20059.8	15494.5	12440.3	10573.1	9238.4	7886.7	8872.8	7854.8
			6.25	26444.3	33735.5	27282.7	18637.4	13687.2	10772.8	8281.1	8231.5	7068.8	6112.3	5604.5	5627.1
			3.125	22495.5	26835.4	19098.5	14142.7	8782.4	6580.5	5431.1	5158	4611.9	4428.7	4490.1	4462
			1.5625	16586.2	19000.3	13654.4	8698.7	6847.4	4807	4272.3	4002.2	4029.6	3633.6	3807.1	3943.3
			0.78125	11526.7	11855.1	8637.7	6484	4638.2	4021	3782	3524.6	3455.1	3249.5	3521.8	3232.5
			0.390625	9116.8	7995	6717.3	5322.5	3919.4	3896.5	3811.4	3422	3314.9	3355.8	3190.2	2982.1
				IPTG [mM]
		Trail 3		0.25	0.125	0.0625	0.03125	0.015625	0.0078125	0.00390625	0.00195312	0.000976562	0.000488281	0.000244141	0.00012207
		aTc [ng/ml]	50	36664.1	46943.4	49548.4	46698.9	38678.9	30327.7	21546.8	16057.1	14557.3	14145.3	12276.7	12835.2
			25	32006.8	41953.9	38892.1	30244.9	19738.4	16057	12774.5	9751.8	8640.5	7525.9	6786.7	9415.3
			12.5	30633.8	32140.6	28284.4	21875.1	15358.5	8606.5	7838.9	6616.4	6194.3	5538.4	5187.9	5296.1
			6.25	23416.9	28387.7	21427.2	13794.7	10079.4	7749.5	6231	5010	4246.6	3919.3	3962.9	4003.4
			3.125	20669.7	19361.8	14943.2	10362.6	7140.8	5409.6	4624.5	4168.2	3445.4	3360	3493.4	3125.7
			1.5625	12682	13282.7	10375.7	6582.2	5142.5	4294.8	3669.8	3262	3279.8	2950.6	2820	3023.3
			0.78125	8705.7	9065.8	9132.6	5040.8	3913	3441.2	3251.9	2908.4	2908.5	2769.2	2792.6	3006.6
			0.390625	6646.1	7562	5799.7	4122.5	3303.9	3076.8	2823.4	2854.3	2673.6	2620.1	2468.9	2619.9

## Sheet: Fig. 1I
		Run
	1	analog_multiplier_placO1_ptetO
	2	perceptgene_placO1_ptetO

## Sheet: Fig. 1J
		X=log(B2)- (n4-w1)‧log(aTc/IDR4
		Y=n3‧log(IPTG/IDR3
		X/Y	0.578558	0.638764	0.69897	0.759176	0.819382	0.879588	0.94
		0.84	0.58	0.69	0.76	0.85	0.87	0.86	0.84
		0.72	0.6	0.67	0.7	0.75	0.75	0.74	0.78
		0.6	0.57	0.6	0.61	0.57	0.59	0.57	0.6
		0.48	0.54	0.46	0.45	0.44	0.46	0.47	0.47
		0.36	0.37	0.34	0.3	0.32	0.3	0.34	0.4
		0.24	0.26	0.23	0.19	0.21	0.2	0.27	0.36
		0.12	0.14	0.14	0.12	0.14	0.18	0.22	0.32
