# Supplementary material for: Synthetic neuromorphic computing in living cells
Source: Nat Commun. 2022 Sep 24;13:5602. doi: 10.1038/s41467-022-33288-8 (PMC9509348; doi:10.1038/s41467-022-33288-8)
Supplement: Supplementary file 4 — Source Data [file 41467_2022_33288_MOESM4_ESM.zip › Source Data/Figure 2 Final.xlsx]

## Sheet: Fig.2B
		Trail 1		AHL [mM]
				0.003	0.0015	0.00075	0.000375	0.0001875	9.375e-05
		aTc [ng/ml]	50	294498	211490	141852	87016.5	55406.6	39126.3
			25	250544	179197	118984	71455.3	43187.8	27124.9
			12.5	201834	143333	96977.1	54541.4	32101.9	19851.1
			6.25	162796	121858	77943.9	43815.6	25983.3	15994.7
			3.125	129367	93612.4	61006.5	36171.5	20156.4	11660.8
			1.5625	102461	73134.6	46037.1	26462.8	16074.1	9195.5
			0.78125	76269.2	58649.6	37534.6	20919.9	12256.8	7278.4
			0.390625	62789.7	47496.9	31352.9	18812.1	10823.8	3499.2
		Trail 2		AHL [mM]
				0.003	0.0015	0.00075	0.000375	0.0001875	9.375e-05
		aTc [ng/ml]	50	319272	256536	170519	105688	67852.2	46990
			25	244590	195930	128869	78314.5	46908	33534.3
			12.5	185036	141979	86554.5	54712.6	32477.4	23677.4
			6.25	138323	101272	64400.1	38711.7	23002.6	15711.7
			3.125	100944	72882.6	43248.6	26277.4	16087.5	11900.5
			1.5625	71758.7	51387.9	31515.8	18511.6	12231.6	8981.2
			0.78125	51491.4	37744.5	22997.9	14671.9	11234.3	7216.5
			0.390625	39159	30106.9	18833.6	11780	7917.3	5988.2
		Trail 3		AHL [mM]
				0.003	0.0015	0.00075	0.000375	0.0001875	9.375e-05
		aTc [ng/ml]	50	293011	226443	154468	96468.3	59046.5	42458.2
			25	238317	171541	114812	70046.9	43096.7	31968.8
			12.5	182911	122057	81600.8	49586.6	30575.2	22897.8
			6.25	142221	95933.9	60482.6	34468.1	22716.6	16689.4
			3.125	108294	68597	45079.9	26276.6	16223.5	12585.3
			1.5625	81611.6	52281.3	33899.1	19716.2	11872.7	9802.3
			0.78125	57790.1	39253.8	23254.4	15163.5	10238.8	7815
			0.390625	47073	33371.1	20125.4	12569.5	8143.3	6393.5

## Sheet: Fig. 2C
			Run
		1	analog_multiplier_pluxRTGT_PtetO
		2	hybrid_promoter_PtetO_PluxrTGT

## Sheet: Fig. 2E
		Trail 1		AHL [mM]
				0.003	0.0015	0.00075	0.000375	0.0001875	9.375e-05
		aTc [ng/ml]	50	83742	80217.2	64966.9	46622.6	38356	28055.9
			25	78764.1	72177.5	54014.1	44833.3	30925.9	24973.7
			12.5	65910.5	56493.9	43673.1	34343	24654.6	19234.9
			6.25	50770.4	45227.4	34024.7	27740.3	16048.8	12706.3
			3.125	45964.4	36604	26442.4	17662.9	12899.3	10867.8
			1.5625	39635.9	27574.1	20073.1	13590.1	10360	8285.4
			0.78125	29119.9	21317.7	16126.4	11754.6	9673.6	7713.3
			0.390625	24920.7	18987.6	15057.3	11419.5	9366.3	8073.5
		Trail 2		AHL [mM]
				0.003	0.0015	0.00075	0.000375	0.0001875	9.375e-05
		aTc [ng/ml]	50	80836	77638.4	70717.7	49288.9	36966.9	31674.4
			25	88817.9	71768	61764.2	41889.6	31778.9	23279.5
			12.5	75175.5	63111.3	51065.7	33726.8	24725.3	20965
			6.25	67372.2	55317.1	43889.1	31952	20102.3	15514.7
			3.125	59319	46717.4	37598	24641.6	16123.8	12247.8
			1.5625	52448.1	39903.9	34785.3	21011.3	16488.7	11784.7
			0.78125	41992.3	35144.1	25478	18878.6	13301.9	10554.7
			0.390625	34849.7	30543.1	23407	15486.7	12244.6	9210.2
		Trail 3		AHL [mM]
				0.003	0.0015	0.00075	0.000375	0.0001875	9.375e-05
		aTc [ng/ml]	50	80936.7	77281	63117.1	52041.1	38384	27520.5
			25	86529	73712.3	58930	42411	30689.9	23369.8
			12.5	68541.2	62859.4	45995.5	34643.8	24806.1	18244.8
			6.25	61652.1	49644.2	38106.8	27511.4	19326.3	13810.8
			3.125	47176	40756.7	29298.6	20116.2	14941.4	10899
			1.5625	39715.9	33336.5	20756.5	14838.8	11604.1	8336
			0.78125	29731.2	23679.4	17557.1	12662.1	9758.8	8080
			0.390625	27099.1	20676.7	15806.3	10978.1	10002.7	8662.2

## Sheet: Fig. 2F
				X=n6‧log(aTc/IDR6)
				Y=log(B3)-(n5-w2)‧log(AHL/IDR5)
			X/Y	0	0.09	0.18	0.27	0.36	0.45	0.54
			0.2	0.12	0.12	0.15	0.23	0.33	0.47	0.56
			0.13	0.06	0.07	0.14	0.21	0.31	0.44	0.54
			0.06	0	0.05	0.11	0.22	0.37	0.44	0.54
			-0.02	0.01	0.05	0.15	0.25	0.35	0.44	0.53
			-0.09	-0.01	0.04	0.15	0.24	0.32	0.41	0.49
			-0.16	-0.05	0.01	0.13	0.19	0.26	0.33	0.4

## Sheet: Fig.S3.6
				Trail 1		AHL mM
						0.012	0.006	0.003	0.0015	0.00075	0.000375	0.0001875	9.375e-05	4.6875e-05	2.34375e-05	1.17188e-05	5.85938e-06
				IPTG [mM]	0.25	510949	499349	417253	310472	158589	76026	25492.1	10848	6620.7	4631.6	3749.3	3578.4
					0.125	358330	375767	329286	216007	121168	46052	17349.3	7610.2	5101	4321.9	3644.7	3392.3
					0.0625	199010	196095	193692	150755	73498	29435.1	10839.3	5778.1	4182.8	3672.9	3350.5	2988.5
					0.03125	96749.7	94623.5	83789.3	63904.7	39116.9	14502.9	6778.7	4391.8	3549.6	3400.3	3111.4	3144
					0.015625	42676.3	38465.5	37898.6	25224.7	15004.2	7116.7	4748.1	3612.8	3405	2965.1	2827.1	2990.6
					0.0078125	19980.4	18176.9	16727.2	12324.7	7517.4	4799.5	3618.2	2970	2998.1	2622.3	2891.1	2738.8
					0.00390625	10868.3	10232.6	9563.8	8055.1	5461.8	3796.3	3465.8	3004.9	2890.1	2758.1	2656.9	3095.1
					0.00195312	7915.8	7882.6	7271.8	6733.3	5049.5	4125.5	3133.9	2827.9	2844.4	2969.6	2876.5	2917.4
				Trail 2		AHL mM
						0.012	0.006	0.003	0.0015	0.00075	0.000375	0.0001875	9.375e-05	4.6875e-05	2.34375e-05	1.17188e-05	5.85938e-06
				IPTG [mM]	0.25	538648	514284	404009	264477	123558	57822.2	23324.4	9818	5855.3	4596.4	3948.4	3589
					0.125	419975	423854	311742	215351	97052.5	41389.6	14024.8	7481.8	4597	3811.6	3357.4	3491.6
					0.0625	275348	275692	168619	127046	94389.5	30686.4	8445.5	6676.3	4511.5	3885.3	3276.4	3140.6
					0.03125	122317	132913	77043.7	68398.1	53106.2	18187.3	5479.9	5170.2	3647.4	3405.3	2890.9	2957.2
					0.015625	49488.1	57448.4	35038.4	29051.5	29854.3	10678	3810.1	3821.7	3260.9	3138.4	2633	2797.1
					0.0078125	22591.5	24405.1	16568.7	15103.3	15742.6	6898.7	3459.9	3157.9	2755.4	2859.3	2492.9	2787.5
					0.00390625	11785.4	13469.8	10293.8	9406.5	9602.3	5352.8	3099.1	3016.6	2782.6	2382.9	2641.5	2659
					0.00195312	8670.3	9006.9	8189.4	7984.7	7394.5	5583.9	3374	2975.8	2518.8	2671	2652.1	2395.1
				Trail 3		AHL mM
						0.012	0.006	0.003	0.0015	0.00075	0.000375	0.0001875	9.375e-05	4.6875e-05	2.34375e-05	1.17188e-05	5.85938e-06
				IPTG [mM]	0.25	431815	397286	308665	249652	140610	68247.1	29314.4	13565.8	7980.3	5636.3	4349.8	3856
					0.125	313012	277343	220118	176541	100627	55818.6	24275.4	9761	6856.9	5379.2	4154.9	3891.4
					0.0625	170640	147282	135127	90114	60200.8	24939	13032.3	6878.5	5685.9	4247.7	3888.8	3914.1
					0.03125	82174.3	67639.8	59517.9	47166.1	25881.2	13424.6	7701.3	4854.1	3809.4	3868.8	3299.8	3082.2
					0.015625	36932.2	29787.3	25592.6	19305.1	14633	8099.8	5452.9	3789.3	3439.6	3336.7	2945.8	3265.5
					0.0078125	17324.8	14511.2	11778.2	10930	7515	5613.7	4698.9	4020.4	3505.3	3329.5	3490.6	2914.4
					0.00390625	10602.8	8812	7909.4	7161.2	5765.5	4797	4129.8	3924.1	3278.2	3299.7	3551.5	3198.3
					0.00195312	8102	6557.9	7080	5688.4	5316.4	4742.7	3807.2	3846.9	3759.6	3419.1	3142	3613.6

## Sheet: Fig. 2H
			Trail 1	IPTG/AHL	Arabinose 0.5mM
					0.012	0.006	0.003	0.0015	0.00075	0.000375	0.0001875	9.375e-05	4.6875e-05	2.34375e-05	1.17188e-05	5.85938e-06
				0.25	76311.5	85928.6	87899.9	86752.4	81332.5	60653.4	46633.4	25161.8	17421.6	14462.2	11759.6	11285.3
				0.125	121368	123569	96653.9	83184	63407.9	47398.1	27908.2	19962.7	18168.3	11284.1	11053.2	11245.7
				0.0625	94950.3	94922.9	83225.5	62049	45013.6	34680.1	23043	13374.6	12506.4	10743.4	10006.6	10198.7
				0.03125	72997.5	69397.4	61008.7	49495.8	30185.3	22043.1	12329.3	9775.3	8291.9	8324.3	8435.1	8644.5
				0.015625	48268.4	49005.5	38955.6	29421.1	21394.9	10247.8	8629.7	6626.5	6256.5	6988.4	7277	7139.5
				0.0078125	28427.1	24702.8	23770.6	18660	10962.8	8707.8	5959.8	5559.4	6484.9	5616.9	5739.9	6176
				0.00390625	14896.7	17157.4	15100.8	11595.9	7621.9	5897.3	5288.4	5275.1	4979.6	5119.4	5259.2	5609
				0.00195312	12827.2	12913.5	12540.5	11226.4	7932	6371.3	4910.3	5026	4607.4	4820.3	4722.8	5506.4
			Trail 2	IPTG/AHL	Arabinose 0.5mM
					0.012	0.006	0.003	0.0015	0.00075	0.000375	0.0001875	9.375e-05	4.6875e-05	2.34375e-05	1.17188e-05	5.85938e-06
				0.25	89706.6	79787.3	79420.8	73302.8	54334.8	40426.8	30538.1	19013.4	15237.9	14512.3	13202.1	12958.2
				0.125	93042.7	77948.4	69593.2	52656.3	42130	30703.2	25371.9	16720.2	13608.5	12536.9	11705.8	12264.4
				0.0625	93714.8	73977.5	55229.1	46644.8	35502.9	20981.7	15184	12869.5	10919	11601	10291.8	10435.5
				0.03125	63712	55385.5	45513.5	37818.9	21451	15470.1	11550.3	9706.8	7772	8139.3	9141.8	8908
				0.015625	42446.8	42533.5	32266	28240.3	18545.4	10563.7	7596.5	7287.6	6574.5	6543.2	5898.6	7467.5
				0.0078125	29212.3	24175.4	21585.8	17532.9	13224.3	7751.8	6713.5	5634.8	5305.8	5764.3	5024.2	6067.7
				0.00390625	15011.6	15217.3	15060.9	12637.8	8122.6	7342.5	5952.7	4878.6	5103.9	4725.6	4626.5	5199.3
				0.00195312	9406.9	9043.7	11102	13596.4	11080.7	5503.5	5711	5169.8	4860.1	4854.2	4780.1	4815.5
			Trail 3	IPTG/AHL	Arabinose 0.5mM
					0.012	0.006	0.003	0.0015	0.00075	0.000375	0.0001875	9.375e-05	4.6875e-05	2.34375e-05	1.17188e-05	5.85938e-06
				0.25	85165.8	129996	129488	94436.5	86179.1	57271.7	41210.4	26153.3	16783.4	13965.8	11992.8	13640.8
				0.125	172993	154633	123896	93647.3	65242.9	51385.9	34762.5	19391.7	14903.1	13802.2	11895.6	12422.9
				0.0625	126586	117182	94672.8	65784.2	46603	32805.1	23258.9	17204.3	13342.4	12496.8	10673.2	11797
				0.03125	103420	82500.1	76409.5	50750.4	28362.6	19002.1	14718.8	10695.6	9721.6	9446.1	8703.9	9894.8
				0.015625	68946.9	55017.3	54947.3	44585.7	19578.3	10983.4	9631	8198.5	7173.5	7140.3	7504.7	7715.8
				0.0078125	42854.6	39858.7	28486.1	18975	11966.8	7843	6640.8	6109.5	6506.9	5813.3	5934.9	6251.5
				0.00390625	31363.8	20834.7	19235.2	13507.3	10408.2	6936.4	6291.7	6405.5	5294	5326.5	5869.6	6074.3
				0.00195312	16958.7	14906.1	13942.3	9556.2	7917.4	6390.5	5866.1	6099.1	5828.4	5403.7	5607.5	5440.9

## Sheet: Fig. 2I
					X=log(IPTG/IDR8)
					Y=log(AHL/IDR7)
					X/Y
					1.51	0.79	0.99	1.19	1.3	1.44
					1.2	0.67	0.86	1.02	1.15	1.3
					0.9	0.5	0.62	0.8	0.96	1.19
					0.6	0.36	0.45	0.52	0.8	1.05
					0.3	0.26	0.29	0.41	0.55	0.77
					0	0.26	0.25	0.3	0.44	0.59
