# Supplementary material for: Synthetic neuromorphic computing in living cells
Source: Nat Commun. 2022 Sep 24;13:5602. doi: 10.1038/s41467-022-33288-8 (PMC9509348; doi:10.1038/s41467-022-33288-8)
Supplement: Supplementary file 4 — Source Data [file 41467_2022_33288_MOESM4_ESM.zip › Source Data/Figure 3 Final.xlsx]

## Sheet: Fig. 3D
						Arb=0.25(mM)								Arb=0.25(mM)
		AHL	IPTG	aTc	trail 1	trail 2	trail 3			AHL	IPTG	aTc	trail 1	trail 2	trail 3	average	stdev
		0	0	0	4364.7	4754	4630.6			0	0	0	1	1	1	1	0
		0	0	1	85410.5	88644.5	36125.4			0	0	1	19.5685	18.6463	7.80145	15.3387	6.54375
		0	1	0	115622	118458	48197.1			0	1	0	26.4904	24.9176	10.4084	20.6055	8.86586
		0	1	1	502946	557539	524780			0	1	1	115.23	117.278	113.329	115.279	1.97505
		1	0	0	13001.1	9780.9	8668.4			1	0	0	2.97869	2.0574	1.87198	2.30269	0.592728
		1	0	1	195509	192460	134593			1	0	1	44.7933	40.4839	29.0661	38.1144	8.12694
		1	1	0	204905	254028	252236			1	1	0	46.946	53.4345	54.4715	51.6174	4.07856
		1	1	1	663165	941700	838568			1	1	1	151.938	198.086	181.093	177.039	23.3393
						Arb=0.03125(mM)								Arb=0.03125(mM)
		AHL	IPTG	aTc	trail 1	trail 2	trail 3			AHL	IPTG	aTc	trail 1	trail 2	trail 3	average	stdev
		0	0	0	2068.3	2546.6	2189.9			0	0	0	1	1	1	1	0
		0	0	1	6179.4	7919.3	5807.3			0	0	1	2.98767	3.10975	2.65186	2.91643	0.237117
		0	1	0	14474.2	14205.5	7922.7			0	1	0	6.99811	5.57822	3.61784	5.39806	1.69733
		0	1	1	127005	173987	86460			0	1	1	61.4056	68.3213	39.4813	56.4027	15.0569
		1	0	0	3108.9	3399.3	2873.8			1	0	0	1.50312	1.33484	1.3123	1.38342	0.104274
		1	0	1	32534.1	36540.4	10946.6			1	0	1	15.7299	14.3487	4.99868	11.6924	5.83794
		1	1	0	20986.6	43365	35971.7			1	1	0	10.1468	17.0286	16.4262	14.5339	3.81123
		1	1	1	180428	367037	290506			1	1	1	87.2348	144.128	132.657	121.34	30.0879

## Sheet: Fig. 3E
				m	Arabionse(mM)	Cost Function
				1	0.25	0.0493018
				1.25	0.125	0.0524231
				1.5	0.0625	0.0384343
				1.75	0.03125	0.039663
				2	0.015625	0.0617161
				2.25	0.0078125	0.0568255

## Sheet: Fig. 3H
				m1 /n1	0.1	0.2	0.27	0.45
				1	0.061	0.056	0.058	0.052
				1.25	0.057	0.054	0.052	0.052
				1.5	0.051	0.046	0.046	0.038
				1.75	0.051	0.044	0.035	0.039
				2	0.047	0.051	0.042	0.061
				2.25	0.033	0.044	0.045	0.056

## Sheet: Fig.S5.9
																	Arb=0.25(mM)
					Trail 1- Arabinose (mM)								AHL	IPTG	aTc	trail 1	trail 2	trail 3	average	stdev
		AHL	IPTG	aTc	0.25	0.125	0.0625	0.03125	0.015625	0.0078125			0	0	0	1	1	1	1	0
		0	0	0	4364.7	2966.6	2785.7	2068.3	1927.8	1882.3			0	0	1	19.5685	18.6463	7.80145	15.3387	6.54375
		0	0	1	85410.5	54541	14350.8	6179.4	4500	3887.9			0	1	0	26.4904	24.9176	10.4084	20.6055	8.86586
		0	1	0	115622	101397	44031.9	14474.2	4404.5	3234.6			0	1	1	115.23	117.278	113.329	115.279	1.97505
		0	1	1	502946	435866	331171	127005	46323.6	16617.2			1	0	0	2.97869	2.0574	1.87198	2.30269	0.592728
		1	0	0	13001.1	8793.3	5420.3	3108.9	2399.3	1943.6			1	0	1	44.7933	40.4839	29.0661	38.1144	8.12694
		1	0	1	195509	144860	74983.5	32534.1	8671.3	5740.7			1	1	0	46.946	53.4345	54.4715	51.6174	4.07856
		1	1	0	204905	177480	99164.9	20986.6	8767.3	7424.4			1	1	1	151.938	198.086	181.093	177.039	23.3393
		1	1	1	663165	471116	303504	180428	67939.9	22301
																	Arb=0.125(mM)
					Trail 2- Arabinose (mM)								AHL	IPTG	aTc	trail 1	trail 2	trail 3	average	stdev
		AHL	IPTG	aTc	0.25	0.125	0.0625	0.03125	0.015625	0.0078125			0	0	0	1	1	1	1	0
		0	0	0	4754	3338.5	2812.9	2546.6	2172	2022.3			0	0	1	18.385	17.6888	11.1969	15.7569	3.9644
		0	0	1	88644.5	59054.1	21130.4	7919.3	5294.5	4212.8			0	1	0	34.1796	23.7931	26.5539	28.1755	5.37979
		0	1	0	118458	79433.1	39607.8	14205.5	4254.8	3510			0	1	1	146.924	138.979	105.918	130.607	21.7477
		0	1	1	557539	463983	378178	173987	42769.6	13665.3			1	0	0	2.9641	2.60656	1.42399	2.33155	0.806042
		1	0	0	9780.9	8702	4997.7	3399.3	2714.1	2163.5			1	0	1	48.8304	39.9195	23.5419	37.4306	12.8267
		1	0	1	192460	133271	74780.7	36540.4	10541	5171.5			1	1	0	59.8261	76.3164	69.7881	68.6435	8.3045
		1	1	0	254028	254782	125592	43365	9414	5966.1			1	1	1	158.807	221.178	215.304	198.43	34.4397
		1	1	1	941700	738403	570595	367037	174142	38258.5
					Trail 3 - Arabinose (mM)												Arb=0.0625(mM)
		AHL	IPTG	aTc	0.25	0.125	0.0625	0.03125	0.015625	0.0078125			AHL	IPTG	aTc	trail 1	trail 2	trail 3	average	stdev
		0	0	0	4630.6	3184	2438.6	2189.9	1957.9	1846.7			0	0	0	1	1	1	1	0
		0	0	1	36125.4	35650.9	8398.5	5807.3	4236.6	3816.9			0	0	1	5.1516	7.51196	3.44398	5.36918	2.0427
		0	1	0	48197.1	84547.5	28398.6	7922.7	4907.3	3190.6			0	1	0	15.8064	14.0808	11.6455	13.8442	2.09054
		0	1	1	524780	337242	216446	86460	45720.6	12325.3			0	1	1	118.883	134.444	88.7585	114.028	23.2264
		1	0	0	8668.4	4534	3474.8	2873.8	2303	2039.3			1	0	0	1.94576	1.77671	1.42492	1.71579	0.265711
		1	0	1	134593	74957.4	29441.7	10946.6	5847.8	4800.8			1	0	1	26.9173	26.5849	12.0732	21.8585	8.47592
		1	1	0	252236	222205	137528	35971.7	7184.8	5680.7			1	1	0	35.5978	44.6484	56.3963	45.5475	10.4283
		1	1	1	838568	685527	554800	290506	116072	30337.8			1	1	1	108.951	202.849	227.508	179.769	62.5576
																	Arb=0.03125(mM)
													AHL	IPTG	aTc	trail 1	trail 2	trail 3	average	stdev
													0	0	0	1	1	1	1	0
													0	0	1	2.98767	3.10975	2.65186	2.91643	0.237117
													0	1	0	6.99811	5.57822	3.61784	5.39806	1.69733
													0	1	1	61.4056	68.3213	39.4813	56.4027	15.0569
													1	0	0	1.50312	1.33484	1.3123	1.38342	0.104274
													1	0	1	15.7299	14.3487	4.99868	11.6924	5.83794
													1	1	0	10.1468	17.0286	16.4262	14.5339	3.81123
													1	1	1	87.2348	144.128	132.657	121.34	30.0879
																	Arb=0.015625(mM)
													AHL	IPTG	aTc	trail 1	trail 2	trail 3	average	stdev
													0	0	0	1	1	1	1	0
													0	0	1	2.33427	2.43762	2.16385	2.31191	0.138246
													0	1	0	2.28473	1.95893	2.50641	2.25002	0.275384
													0	1	1	24.0293	19.6913	23.3519	22.3575	2.33366
													1	0	0	1.24458	1.24959	1.17626	1.22348	0.0409658
													1	0	1	4.49803	4.85313	2.98677	4.11264	0.991068
													1	1	0	4.54783	4.33425	3.66965	4.18391	0.457988
													1	1	1	35.2422	80.176	59.284	58.234	22.4853
																	Arb=0.007813(mM)
													AHL	IPTG	aTc	trail 1	trail 2	trail 3	average	stdev
													0	0	0	1	1	1	1	0
													0	0	1	2.0655	2.08317	2.06688	2.07185	0.00982857
													0	1	0	1.71843	1.73565	1.72773	1.72727	0.00861824
													0	1	1	8.82814	6.75731	6.67423	7.41989	1.22028
													1	0	0	1.03257	1.06982	1.10429	1.06889	0.0358728
													1	0	1	3.04983	2.55724	2.59966	2.73558	0.272978
													1	1	0	3.94432	2.95016	3.07614	3.32354	0.541293
													1	1	1	11.8477	18.9183	16.4281	15.7314	3.58641

## Sheet: Fig. S6.2B
				Arab(mm)	log(Arab)	trail 1	trail 2	trail 3	average	stdev
				0.25	-0.60206	151.938	198.086	181.093	177.039	23.3393
				0.125	-0.90309	158.807	221.178	215.304	198.43	34.4397
				0.0625	-1.20412	108.951	202.849	227.508	179.769	62.5576
				0.03125	-1.50515	87.2348	144.128	132.657	121.34	30.0879

## Sheet: Fig. S6.4Star
				TCTA			GTTG			GAGC			TGGG
			AHL(nM)	average	model	stdev	average	model	stdev	average		stdev	average	model	stdev
			12000	162096	201793	11638.7	182770	182325	310.632	191891	189544	10807.5	200433	186426	3136.37
			6000	186870	201783	12294.7	180605	181974	3429.4	190269	187158	1705.97	157994	160128	6874.99
			3000	196874	201743	8586.96	183983	181137	7348.11	183258	182469	9441.64	130467	128761	2218.83				TGGG - Trail 1
			1500	198374	201583	32.8805	190181	179151	10585.2	173936	173589	4954.98	107472	96263	2692.31
			750	208038	200954	5618.81	171711	174544	18586.7	158063	157908	13411.6	78097.1	67158.7	4682.96
			375	195703	198511	6698.92	161228	164374	7231.44	134058	133347	7805.89	55329.1	44302.8	5392.18
			187.5	187236	189441	7685.47	139904	144187	18864.3	106635	101283	9562.49	26908.2	28136.7	1107.4
			93.75	165613	160735	256.114	111129	111413	13582.4	74502.9	68081.4	9285.09	19748.7	17529.6	7819.4
			46.875	117546	102025	15368	75483.4	72325.8	6660.8	41881	41010.6	7951.56	8280.4	10908.9	1213.54
			TCTA - Trail 1		AHL [mM]														GTTG - Trail 1		AHL [mM]														GAGC - Trail 1		AHL [mM]
					0.012	0.006	0.003	0.0015	0.00075	0.000375	0.0001875	9.375e-05	4.6875e-05	2.34375e-05	1.17188e-05	5.85938e-06					0.012	0.006	0.003	0.0015	0.00075	0.000375	0.0001875	9.375e-05	4.6875e-05	2.34375e-05	1.17188e-05	5.85938e-06					0.012	0.006	0.003	0.0015	0.00075	0.000375	0.0001875	9.375e-05	4.6875e-05	2.34375e-05	1.17188e-05	5.85938e-06
			IPTG [mM]	0.25	250647	273446	280546	293729	295244	285074	265883	242547	176050	98304.4	41527.1	16281.7			IPTG [mM]	0.25	291937	289552	291639	295156	274734	244738	212501	157422	102063	53991.1	23646.6	10608.8			IPTG [mM]	0.25	280317	284241	257040	254633	225198	192195	143477	95172	50909.8	26443.3	11148.8	6313.5
				0.125	153866	178176	190802	198397	204065	200440	181801	165432	106679	57288.4	27102.9	9071.1				0.125	182551	183030	189179	197666	158568	156114	126565	101525	70773.5	37108.3	18258.3	8187.7				0.125	184249	189063	189934	170432	148579	128538	99873.6	67937.3	36258.4	17865.6	8654.5	4974.1
				0.0625	81251	96962.9	106648	109268	110276	103703	107123	84502.1	59130.2	28678.9	14697.8	5685.3				0.0625	93634.5	92928.6	86902.8	112865	72609.7	77363.2	65374.4	48288.7	36868.3	22398	10584.2	5898				0.0625	95407.1	92740.8	110131	92133.2	81552	72763	58306.4	40819.4	20269.4	11001	5615.6	4311.2
				0.03125	33382.6	38527.9	42597.1	47235.8	42340.3	42986.6	39643.9	30245.7	19930.9	10950.7	6274.6	3152.4				0.03125	55426.6	37387.5	37309.5	43252.3	27414.3	30544.4	24263.4	17770.2	15459.6	8391.8	5334.7	3304.9				0.03125	40805.6	36497.7	42597.3	35787.1	29829.1	27449.5	21809.2	14862.2	8529.1	5153.2	3440.8	2884.1
				0.015625	14047.5	16209	17401.2	17785.1	16407.1	16160.1	14237.3	12147.9	7917.7	4768.2	3323.2	2230.9				0.015625	15036.3	15085	15163.1	17568.8	11515	11856.9	9815.7	7231.8	6257	4229	2898.6	2423.5				0.015625	16008.9	15236.1	16602.4	13455.8	11732.7	10537.6	8529.1	7240	4184.3	2798.8	2330	2168.8
				0.0078125	6956.8	7825.3	8450.2	8397.5	7694.9	7431	6566.2	5452.2	4177.9	2853.8	2456.4	1873.7				0.0078125	7146.4	7203.9	7445.5	8438	5622	5485.7	5198.8	4208.1	3676.9	2773.8	2232.8	1927.9				0.0078125	7169.7	7021.7	7415	6360.9	5788.5	5053.1	4583.2	3370.4	2758.1	2198	1767.8	1806.9
				0.00390625	4817.9	4955.4	4984.5	5308	4694.7	4663.1	4172.6	3630.3	3156.4	2462.9	1943.4	1704.1				0.00390625	4581.5	4425.6	4625.9	4421	3533.4	3789.1	3364.2	3003.8	2605.8	6710.8	1853.6	1838.6				0.00390625	4687	4545.7	4539.1	3982.5	3619	3440.9	2904.9	2727.1	2008.2	1897.3	1688.7	1585.9
				0.00195312	4135.9	3871.3	4009.2	3777.4	3738	3629.4	3259	3040.5	2464.3	2124.7	1985.1	1778				0.00195312	3524.3	3369.1	3454.1	3541.4	3233.7	3038.8	2941.9	2519.1	2444.8	3355.6	1754.3	1632.5				0.00195312	3552.6	3658.3	3515.8	3157	3155.2	2854.4	2503.5	2278	2008.9	1699.6	1524.5	1554.3
			TCTA - Trail 2		AHL [mM]														GTTG - Trail 2		AHL [mM]														GAGC - Trail 2		AHL [mM]
					0.012	0.006	0.003	0.0015	0.00075	0.000375	0.0001875	9.375e-05	4.6875e-05	2.34375e-05	1.17188e-05	5.85938e-06					0.012	0.006	0.003	0.0015	0.00075	0.000375	0.0001875	9.375e-05	4.6875e-05	2.34375e-05	1.17188e-05	5.85938e-06					0.012	0.006	0.003	0.0015	0.00075	0.000375	0.0001875	9.375e-05	4.6875e-05	2.34375e-05	1.17188e-05	5.85938e-06
			IPTG [mM]	0.25	253717	290205	293838	289358	291592	290825	277617	245494	196188	115184	53381.4	19403.9			IPTG [mM]	0.25	282513	275336	268048	274825	269579	251499	224246	187278	131413	71600.4	34091.8	14324.2			IPTG [mM]	0.25	284520	280319	261629	267322	247950	218547	179773	125096	76037.3	36631.4	15769.3	7763.2
				0.125	170326	195563	202946	198350	212011	190966	192670	165794	128413	71053.3	32210.1	12623.1				0.125	182990	178180	178787	182696	184854	166341	153244	120733	80193.3	45681.6	22278.1	9797				0.125	199533	191475	176582	177440	167546	139578	113397	81068.4	47503.6	21690.4	10824.5	5933
				0.0625	89638	107186	108769	106847	109238	113196	100593	89020.8	69465.7	33129.9	15505.3	7086.4				0.0625	98966.7	96613.3	93081.3	89324.7	90824.3	84129.8	74405.5	60154.3	44240.9	24456.4	13036.3	6283.2				0.0625	95526.5	96286.8	96209.4	89368.6	82331.3	71241.1	56911.8	42115	22908.7	12371.7	6112	4117.7
				0.03125	39446.5	45897.3	44343.9	43917.9	42884.5	44335.6	41226.8	35583.3	26165.2	12751.5	6775.5	3498.6				0.03125	39737.6	36545.3	35280.9	35732.3	35780.3	31877.6	30443.1	22587.4	15006.7	9144.3	6243	3869.8				0.03125	42482.1	35840.9	37682.8	33257.9	30007.2	26189	21809	14862.7	9163.5	5586.3	3672.9	2924.1
				0.015625	16389.4	19202.9	18474.3	16487	16869.7	15979	13761.8	11913.3	9122.5	5339.1	3339.2	2316.7				0.015625	17363.2	15068.7	14650.1	13565.6	13051.5	11871.9	11696.9	8903.7	6083.9	4196.9	3050.5	2337.8				0.015625	16319.2	14871.9	13820.9	13882.9	11150	9903.3	8464.6	5704.6	4042.3	2975.8	2300	1996.2
				0.0078125	8610.9	8872.7	8535.8	8143.7	7726.3	7453	6728.9	5926.3	4379.8	3011.4	2256.6	1706.9				0.0078125	7669.2	7029.8	6503.5	6366.2	6169.4	5367.9	5124.5	4106.5	3290.5	2707.5	2160.6	1886.5				0.0078125	7710	6691.2	6344.9	5516.4	5215	4588.2	3923.6	3258.3	2658.6	2158.7	1939.1	1869.9
				0.00390625	4946.7	5183.1	4950.7	4831.2	4664.7	4535.7	4194.1	3572.3	2940.5	2360.5	1820	1748.6				0.00390625	4449.4	4153.1	3985.1	4043.7	3544	3601.5	3106.6	2749.6	2376.4	1921.2	1779.1	1666.7				0.00390625	4482.6	3968	4059.9	3668.3	3274.8	3070.5	2544.9	2407.6	2476.9	1846.7	1628.8	1812.4
				0.00195312	3544.6	3804.6	3932.9	3796.7	3546.5	3428	3246.8	2936.4	2474.4	2033.4	1725.1	1665.2				0.00195312	3303	3178	3024	2939.2	2774.5	2761.7	2601.4	2294.5	1939.8	1743.1	1590.9	1480				0.00195312	3325.2	3010.7	3015.5	2715.3	2630.7	2390.8	2239.8	2004.1	1768.4	1654.8	1975.6	1523.4
			TCTA		AHL [mM]														GTTG		AHL [mM]														GAGC		AHL [mM]
					0.012	0.006	0.003	0.0015	0.00075	0.000375	0.0001875	9.375e-05	4.6875e-05	2.34375e-05	1.17188e-05	5.85938e-06					0.012	0.006	0.003	0.0015	0.00075	0.000375	0.0001875	9.375e-05	4.6875e-05	2.34375e-05	1.17188e-05	5.85938e-06					0.012	0.006	0.003	0.0015	0.00075	0.000375	0.0001875	9.375e-05	4.6875e-05	2.34375e-05	1.17188e-05	5.85938e-06
			IPTG [mM]	0.25	252182	281826	287192	291544	293418	287949	271750	244020	186119	106744	47454.2	17842.8			IPTG [mM]	0.25	287225	282444	279843	284990	272156	248118	218374	172350	116738	62795.8	28869.2	12466.5			IPTG [mM]	0.25	282419	282280	259335	260977	236574	205371	161625	110134	63473.6	31537.3	13459	7038.35
				0.125	162096	186870	196874	198374	208038	195703	187236	165613	117546	64170.9	29656.5	10847.1				0.125	182770	180605	183983	190181	171711	161228	139904	111129	75483.4	41394.9	20268.2	8992.35				0.125	191891	190269	183258	173936	158063	134058	106635	74502.9	41881	19778	9739.5	5453.55
				0.0625	85444.5	102074	107709	108058	109757	108449	103858	86761.5	64297.9	30904.4	15101.5	6385.85				0.0625	96300.6	94771	89992.1	101095	81717	80746.5	69889.9	54221.5	40554.6	23427.2	11810.2	6090.6				0.0625	95466.8	94513.8	103170	90750.9	81941.6	72002.1	57609.1	41467.2	21589.1	11686.4	5863.8	4214.45
				0.03125	36414.6	42212.6	43470.5	45576.9	42612.4	43661.1	40435.4	32914.5	23048.1	11851.1	6525.05	3325.5				0.03125	47582.1	36966.4	36295.2	39492.3	31597.3	31211	27353.2	20178.8	15233.2	8768.05	5788.85	3587.35				0.03125	41643.8	36169.3	40140.1	34522.5	29918.2	26819.2	21809.1	14862.5	8846.3	5369.75	3556.85	2904.1
				0.015625	15218.5	17706	17937.8	17136	16638.4	16069.5	13999.5	12030.6	8520.1	5053.65	3331.2	2273.8				0.015625	16199.8	15076.9	14906.6	15567.2	12283.2	11864.4	10756.3	8067.75	6170.45	4212.95	2974.55	2380.65				0.015625	16164	15054	15211.7	13669.3	11441.4	10220.5	8496.85	6472.3	4113.3	2887.3	2315	2082.5
				0.0078125	7783.85	8349	8493	8270.6	7710.6	7442	6647.55	5689.25	4278.85	2932.6	2356.5	1790.3				0.0078125	7407.8	7116.85	6974.5	7402.1	5895.7	5426.8	5161.65	4157.3	3483.7	2740.65	2196.7	1907.2				0.0078125	7439.85	6856.45	6879.95	5938.65	5501.75	4820.65	4253.4	3314.35	2708.35	2178.35	1853.45	1838.4
				0.00390625	4882.3	5069.25	4967.6	5069.6	4679.7	4599.4	4183.35	3601.3	3048.45	2411.7	1881.7	1726.35				0.00390625	4515.45	4289.35	4305.5	4232.35	3538.7	3695.3	3235.4	2876.7	2491.1	4316	1816.35	1752.65				0.00390625	4584.8	4256.85	4299.5	3825.4	3446.9	3255.7	2724.9	2567.35	2242.55	1872	1658.75	1699.15
				0.00195312	3840.25	3837.95	3971.05	3787.05	3642.25	3528.7	3252.9	2988.45	2469.35	2079.05	1855.1	1721.6				0.00195312	3413.65	3273.55	3239.05	3240.3	3004.1	2900.25	2771.65	2406.8	2192.3	2549.35	1672.6	1556.25				0.00195312	3438.9	3334.5	3265.65	2936.15	2892.95	2622.6	2371.65	2141.05	1888.65	1677.2	1750.05	1538.85

## Sheet: Fig. S6.5
						Measured GFP siganl						Normalized Signal												Measured GFP siganl						Normalized Signal												Measured GFP siganl						Normalized Signal
			TCTA - Trail 1			Arabinose (mM)						Arabinose (mM)									GTTG - Trail 1			Arabinose (mM)						Arabinose (mM)									GAGC - Trail 1			Arabinose (mM)						Arabinose (mM)
			AHL	IPTG	aTc	0.25	0.125	0.0625	0.03125	0.015625	0.0078125	0.25	0.125	0.0625	0.03125	0.015625	0.0078125				AHL	IPTG	aTc	0.25	0.125	0.0625	0.03125	0.015625	0.0078125	0.25	0.125	0.0625	0.03125	0.015625	0.0078125				AHL	IPTG	aTc	0.25	0.125	0.0625	0.03125	0.015625	0.0078125	0.25	0.125
			0	0	0	23542.1	12657.2	7360.7	3411.9	2996.8	2464.6	1	1	1	1	1	1				0	0	0	7374.6	5730.8	3603.4	3023.1	2166.9	2061.1	1	1	1	1	1	1				0	0	0	9282.4	9091.9	4074	3037.1	2475.4	2093.6	1	1
			0	0	1	181219	76509.3	31652.4	12520.2	7435.3	4719.4	7.69767	6.04473	4.30019	3.66957	2.48108	1.91487				0	0	1	134593	65757	19282.4	9267.8	5145	4181.6	18.2509	11.4743	5.35117	3.06566	2.37436	2.02882				0	0	1	152889	77433.1	35521.9	13894.5	5809.4	4587.6	16.4708	8.51671
			0	1	0	364256	250727	136792	47900.4	7902.4	4299.1	15.4725	19.809	18.5841	14.0392	2.63695	1.74434				0	1	0	154960	144419	68118.6	18755.8	5319.7	3586.4	21.0127	25.2005	18.904	6.20416	2.45498	1.74004				0	1	0	206637	150018	74751.5	25362.1	7178	3676.4	22.2612	16.5002
			0	1	1	720577	561110	490115	167822	73200	19044.3	30.608	44.3313	66.5854	49.1873	24.4261	7.72714				0	1	1	571426	560067	364578	206176	80978.5	23186.2	77.4857	97.7293	101.176	68.2003	37.3707	11.2494				0	1	1	800069	759977	491340	271972	102614	28388.7	86.192	83.5884
			1	0	0	152613	99774.5	51528.9	12041.8	3819.9	3268.8	6.48254	7.88283	7.00054	3.52935	1.27466	1.3263				1	0	0	30521	22052.3	8441.8	3893.9	2615	2218.5	4.13867	3.84803	2.34273	1.28805	1.20679	1.07637				1	0	0	51534.9	44870	23896.6	10842.7	3501	3004.7	5.55189	4.93516
			1	0	1	403329	249611	138304	45689	26519.9	7972.1	17.1323	19.7209	18.7894	13.3911	8.84941	3.23464				1	0	1	322735	195910	77712.3	33946.9	9042.8	5729.5	43.7631	34.1855	21.5664	11.2292	4.17315	2.77983				1	0	1	454484	349046	118444	52426.7	32504.7	9164.2	48.9619	38.3909
			1	1	0	473870	307840	167700	55354.1	14766.2	9373.4	20.1286	24.3213	22.7831	16.2238	4.92732	3.80321				1	1	0	265745	141045	89145	22725.8	7610.9	7709.2	36.0352	24.6118	24.7391	7.51738	3.51234	3.74033				1	1	0	386554	263145	154051	47098.6	13393.3	10232.9	41.6438	28.9428
			1	1	1	785545	651211	372498	184545	48808.1	20757.7	33.3677	51.4499	50.6063	54.0885	16.2867	8.42234				1	1	1	687000	463686	295761	143508	43921.1	22100.1	93.1575	80.9113	82.0784	47.4705	20.2691	10.7225				1	1	1	959402	627893	321085	182685	72823.5	27737.7	103.357	69.0607
						Measured GFP siganl						Normalized Signal												Measured GFP siganl						Normalized Signal												Measured GFP siganl						Normalized Signal
			TCTA - Trail 2			Arabinose (mM)						Arabinose (mM)									GTTG - Trail 2			Arabinose (mM)						Arabinose (mM)									GAGC - Trail 2			Arabinose (mM)						Arabinose (mM)
			AHL	IPTG	aTc	0.25	0.125	0.0625	0.03125	0.015625	0.0078125	0.25	0.125	0.0625	0.03125	0.015625	0.0078125				AHL	IPTG	aTc	0.25	0.125	0.0625	0.03125	0.015625	0.0078125	0.25	0.125	0.0625	0.03125	0.015625	0.0078125				AHL	IPTG	aTc	0.25	0.125	0.0625	0.03125	0.015625	0.0078125	0.25	0.125
			0	0	0	25011.1	20787.1	10604.5	4413.5	3359	2543.3	1	1	1	1	1	1				0	0	0	5224.1	3605.8	2670.1	2103.2	2141.9	1934.5	1	1	1	1	1	1				0	0	0	7881.2	6552.1	3967.1	3266.6	2448.3	2198.1	1	1
			0	0	1	172553	127326	64100.8	21755.9	6517.2	5259.5	6.89904	6.12526	6.04468	4.9294	1.94022	2.06798				0	0	1	111289	58866.3	20514.1	7596.7	4750.4	4146.5	21.303	16.3254	7.6829	3.61197	2.21784	2.14345				0	0	1	181863	81661.5	55946.8	13202.8	6671.6	5095	23.0756	12.4634
			0	1	0	338898	246574	158146	61449.7	10898.8	4923.8	13.5499	11.8619	14.9131	13.9231	3.24466	1.93599				0	1	0	103545	83261.1	32149.7	11871.9	4492.4	3713.6	19.8207	23.0909	12.0406	5.64468	2.09739	1.91967				0	1	0	160164	126086	57698.6	18026.6	7307.8	3808.6	20.3222	19.2436
			0	1	1	857340	717782	522768	229372	165045	18852.7	34.2784	34.5301	49.2968	51.9705	49.1352	7.41269				0	1	1	557230	477736	286420	118090	59234.9	14577.1	106.665	132.491	107.27	56.1479	27.6553	7.53533				0	1	1	834998	669248	415077	258211	78468.8	31160.3	105.948	102.143
			1	0	0	144808	97423.5	45106.4	17932.5	4680.3	3193.4	5.78976	4.68673	4.25352	4.0631	1.39336	1.25561				1	0	0	8363.8	6129.7	3649.4	2720.7	2259.3	2087.1	1.601	1.69996	1.36677	1.2936	1.05481	1.07888				1	0	0	31783.3	26477.8	13325.2	5890.5	3108.8	2598.9	4.0328	4.04112
			1	0	1	503031	348318	194836	103727	24337.9	9620	20.1123	16.7564	18.3729	23.5022	7.24558	3.78249				1	0	1	256481	150228	64058.1	12170.3	6816.8	4954	49.0958	41.6628	23.9909	5.78656	3.18259	2.56087				1	0	1	337133	309745	177679	77103.9	22312.3	9096	42.7768	47.2742
			1	1	0	562609	444053	233888	113587	23199	10153.6	22.4944	21.3619	22.0556	25.7362	6.90652	3.99229				1	1	0	234844	151642	63230.4	21283.2	9384.2	6644.9	44.9539	42.055	23.6809	10.1194	4.38125	3.43494				1	1	0	518182	289140	172682	68884.4	14616.6	8487.7	65.7491	44.1294
			1	1	1	1.12694e+06	863101	528975	323598	163071	48800.6	45.0574	41.521	49.8822	73.32	48.5475	19.1879				1	1	1	745629	654470	432663	242161	92780.6	25650.3	142.729	181.505	162.04	115.139	43.317	13.2594				1	1	1	1.19291e+06	868932	636182	403553	221029	55738.6	151.361	132.619
						Measured GFP siganl						Normalized Signal												Measured GFP siganl						Normalized Signal												Measured GFP siganl						Normalized Signal
			TCTA - Trail 3			Arabinose (mM)						Arabinose (mM)									GTTG - Trail 3			Arabinose (mM)						Arabinose (mM)									GAGC - Trail 3			Arabinose (mM)						Arabinose (mM)
			AHL	IPTG	aTc	0.25	0.125	0.0625	0.03125	0.015625	0.0078125	0.25	0.125	0.0625	0.03125	0.015625	0.0078125				AHL	IPTG	aTc	0.25	0.125	0.0625	0.03125	0.015625	0.0078125	0.25	0.125	0.0625	0.03125	0.015625	0.0078125				AHL	IPTG	aTc	0.25	0.125	0.0625	0.03125	0.015625	0.0078125	0.25	0.125
			0	0	0	29434.1	39231.4	29186.2	14530	6947.2	4953.5	1	1	1	1	1	1.07077				0	0	0	5514.2	5340.7	3454.1	2734.1	2300.2	2105.5	1	1	1	1	1	1				0	0	0	8516.8	7641.9	5115.4	3733.6	2652.8	2441.5	1	1
			0	0	1	180533	148005	102931	53531.2	25186.2	9457.5	6.13347	3.77261	3.52671	3.68418	3.62537	2.04438				0	0	1	130220	71424.3	35335	10633.2	5451.2	4182	23.6153	13.3736	10.2299	3.8891	2.36988	1.98623				0	0	1	101510	66216.4	20515.2	11196.8	5478.5	4685.6	11.9189	8.66491
			0	1	0	284014	251498	178551	76950.5	20896.9	8631.6	9.64915	6.41063	6.11766	5.29597	3.00796	1.86585				0	1	0	107259	101578	57791.4	14930.6	5808.9	4390.5	19.4514	19.0195	16.7312	5.46088	2.52539	2.08525				0	1	0	208258	170099	96709.1	30683.2	11398.8	4512.3	24.4526	22.2587
			0	1	1	1.00279e+06	880605	645132	379408	230882	86375.8	34.0689	22.4464	22.104	26.112	33.2339	18.6714				0	1	1	634482	553597	396443	246923	106825	26016.5	115.063	103.656	114.775	90.3124	46.4417	12.3564				0	1	1	742487	629903	342849	141561	83868.5	24876.3	87.1792	82.4275
			1	0	0	93504.5	115087	72482.7	52155.1	19974.9	4626.1	3.17674	2.93355	2.48346	3.58948	2.87524	1				1	0	0	13167.3	11831.3	7497.9	3724.6	2872.8	2282	2.38789	2.21531	2.17072	1.36228	1.24893	1.08383				1	0	0	25333.2	27552.6	10576	5941.7	3384.5	2737.6	2.9745	3.60546
			1	0	1	580511	312426	358982	110925	56865.5	36588.6	19.7224	7.96367	12.2997	7.63423	8.18538	7.90917				1	0	1	311499	221086	120555	45525.1	15063.8	7916.1	56.4904	41.3965	34.9019	16.6509	6.54891	3.75972				1	0	1	295965	165610	119701	47853.5	16193.4	6925.1	34.7507	21.6714
			1	1	0	685503	513485	318746	89395.5	19964.7	12394.1	23.2894	13.0886	10.9211	6.15248	2.87378	2.67917				1	1	0	252634	202895	90856.1	20263.3	9785.7	7348.2	45.8152	37.9904	26.3038	7.41132	4.25428	3.49				1	1	0	549993	432498	288220	101826	19065.1	8278.2	64.5774	56.5957
			1	1	1	1399794	1124996	733693	399289	148952	30411.6	47.5569	28.6759	25.1383	27.4803	21.4406	6.57392				1	1	1	1.03626e+06	795478	480032	7275.9	86258.5	26554.7	187.926	148.946	138.975	2.66117	37.5004	12.6121				1	1	1	1.18618e+06	992651	709096	377499	167670	43828.8	139.275	129.896
						Measured GFP siganl						Normalized Signal												Measured GFP siganl						Normalized Signal												Measured GFP siganl						Normalized Signal
			TCTA- Average			Arabinose (mM)						Arabinose (mM)									GTTG- Average			Arabinose (mM)						Arabinose (mM)									GAGC- Average			Arabinose (mM)						Arabinose (mM)
			AHL	IPTG	aTc	0.25	0.125	0.0625	0.03125	0.015625	0.0078125	0.25	0.125	0.0625	0.03125	0.015625	0.0078125				AHL	IPTG	aTc	0.25	0.125	0.0625	0.03125	0.015625	0.0078125	0.25	0.125	0.0625	0.03125	0.015625	0.0078125				AHL	IPTG	aTc	0.25	0.125	0.0625	0.03125	0.015625	0.0078125	0.25	0.125
			0	0	0	25995.8	24225.2	15717.1	7451.8	4434.33	3320.47	1	1	1	1	1	1.02359				0	0	0	6037.63	4892.43	3242.53	2620.13	2203	2033.7	1	1	1	1	1	1				0	0	0	8560.13	7761.97	4385.5	3345.77	2525.5	2244.4	1	1
			0	0	1	178102	117280	66228.2	29269.1	13046.2	6478.8	6.91006	5.3142	4.62386	4.09438	2.68222	2.00908				0	0	1	125367	65349.2	25043.8	9165.9	5115.53	4170.03	21.0564	13.7244	7.75465	3.52225	2.32069	2.05283				0	0	1	145421	75103.7	37328	12764.7	5986.5	4789.4	17.1551	9.88168
			0	1	0	329056	249600	157830	62100.2	13232.7	5951.5	12.8905	12.6938	13.2049	11.0861	2.96319	1.84873				0	1	0	121921	109753	52686.6	15186.1	5207	3896.83	20.0949	22.437	15.892	5.76991	2.35925	1.91499				0	1	0	191686	148734	76386.4	24690.6	8628.2	3999.1	22.3454	19.3342
			0	1	1	860235	719832	552671	258867	156376	41424.3	32.9851	33.7693	45.9954	42.4233	35.5984	11.2704				0	1	1	587713	530467	349147	190397	82346.2	21259.9	99.7381	111.292	107.74	71.5535	37.1559	10.3804				0	1	1	792518	686376	416422	223915	88317.1	28141.8	93.1064	89.3862
			1	0	0	130308	104095	56372.7	27376.5	9491.7	3696.1	5.14968	5.1677	4.57917	3.72731	1.84776	1.19397				1	0	0	17350.7	13337.8	6529.7	3446.4	2582.37	2195.87	2.70919	2.58777	1.96007	1.31464	1.17018	1.07969				1	0	0	36217.1	32966.8	15932.6	7558.3	3331.43	2780.4	4.1864	4.19391
			1	0	1	495624	303452	230707	86780.4	35907.8	18060.2	18.989	14.8137	16.4874	14.8425	8.09346	4.97543				1	0	1	296905	189075	87441.7	30547.4	10307.8	6199.87	49.7831	39.0816	26.8197	11.2222	4.63488	3.03347				1	0	1	362527	274801	138608	59128	23670.1	8395.1	42.1631	35.7788
			1	1	0	573994	421793	240111	86112.1	19310	10640.4	21.9708	19.5906	18.5866	16.0375	4.90254	3.49156				1	1	0	251074	165194	81077.2	21424.1	8926.93	7234.1	42.2681	34.8857	24.908	8.34938	4.04929	3.55509				1	1	0	484910	328261	204984	72602.9	15691.7	8999.6	57.3235	43.2226
			1	1	1	1.10409e+06	879770	545055	302477	120277	33323.3	41.994	40.5489	41.8756	51.6296	28.7583	11.3947				1	1	1	822964	637878	402819	130982	74320.1	24768.4	141.271	137.121	127.698	55.0903	33.6955	12.198				1	1	1	1.11283e+06	829825	555454	321246	153841	42435	131.331	110.525
						Measured GFP siganl						Normalized Signal												Measured GFP siganl						Normalized Signal												Measured GFP siganl						Normalized Signal
			TCTA-Stdev			Arabinose (mM)						Arabinose (mM)									GTTG-Stdev			Arabinose (mM)						Arabinose (mM)									GAGC-Stdev			Arabinose (mM)						Arabinose (mM)
			AHL	IPTG	aTc	0.25	0.125	0.0625	0.03125	0.015625	0.0078125	0.25	0.125	0.0625	0.03125	0.015625	0.0078125				AHL	IPTG	aTc	0.25	0.125	0.0625	0.03125	0.015625	0.0078125	0.25	0.125	0.0625	0.03125	0.015625	0.0078125				AHL	IPTG	aTc	0.25	0.125	0.0625	0.03125	0.015625	0.0078125	0.25	0.125
			0	0	0	3066.94	13616.6	11776.8	6150.32	2183.73	1414.8	0	0	0	0	0	0.0408604				0	0	0	1166.9	1131.2	501.331	470.42	85.1007	88.7317	0	0	0	0	0	0				0	0	0	701.604	1274.15	634.368	354.935	111.075	178.512	0	0
			0	0	1	4817.89	36791.2	35687.1	21513.1	10523.5	2593.73	0.782158	1.33566	1.28981	0.723181	0.860396	0.0824323				0	0	1	12386.6	6288.92	8933.66	1520.81	351.328	20.3814	2.6907	2.44453	2.44014	0.41899	0.0890996	0.0813146				0	0	1	40693.7	7981.7	17784.7	1401.19	615.951	269.155	5.60976	2.23707
			0	1	0	41016.4	2648.5	20881.4	14536	6804.38	2341.96	2.96716	6.73783	6.40635	5.01474	0.306319	0.096965				0	1	0	28672.4	31387.8	18519.9	3449.05	665.446	432.233	0.815962	3.14193	3.5078	0.387139	0.229497	0.172653				0	1	0	27311.5	22034.7	19556.6	6354.96	2400.29	449.333	2.06647	2.88036
			0	1	1	141128	159757	81720.4	108833	79197.9	38929.3	2.06128	10.9622	22.4237	14.1943	12.5231	6.41138				0	1	1	41121	45780.2	56611.2	65850	23824.6	5958.01	19.7233	18.5964	6.81148	17.3273	9.39502	2.52531				0	1	1	46715.2	66707.3	74254.9	71651.7	12672.4	3149.27	11.1322	11.0626
			1	0	0	32111.1	9591.83	14316.5	21660.1	9088.9	806.285	1.74337	2.50945	2.27608	0.292353	0.891809	0.171662				1	0	0	11655.9	8067.49	2538.67	634.15	308.049	99.4017	1.29898	1.12143	0.520968	0.0413461	0.10211	0.00379582				1	0	0	13652	10322.5	7032.67	2844.49	201.413	206.258	1.29555	0.67789
			1	0	1	88822.6	49961.5	114629	35767.7	18182.7	16067.2	1.61974	6.11464	3.63259	8.03292	0.805856	2.55541				1	0	1	35456.1	35920.4	29478.2	16935.3	4266.55	1536.05	6.39142	4.24228	7.10359	5.43215	1.73	0.638409				1	0	1	82254.4	96581.6	33842.2	15734.6	8239.99	1273.51	7.12548	12.9997
			1	1	0	106275	104614	75715.4	29254.8	4254.35	1568.08	1.64416	5.82208	6.64845	9.79319	2.01649	0.709874				1	1	0	15509.7	33077.3	15479.4	1237.28	1157.26	541.246	5.41498	9.12664	1.31959	1.53383	0.469324	0.162767				1	1	0	86650.6	91203.1	72683.9	27552.4	2984.82	1073.19	13.5916	13.8487
			1	1	1	307761	237332	181133	108919	62295.2	14246.4	7.57443	11.4181	14.4994	23.0185	17.3306	6.81208				1	1	1	187034	166517	95692	117942	26527.5	2354.62	47.4011	51.3289	41.1563	56.6248	11.9858	1.31818				1	1	1	132914	185497	206218	120702	75064.2	14052.4	24.9684	35.9351
[truncated: 19 more columns]

## Sheet: Fig. S6.7
					Measured GFP siganl						Normalized Signal												Measured GFP siganl						Normalized Signal												Measured GFP siganl						Normalized Signal
		TCTA - Trail 1			Arabinose (mM)						Arabinose (mM)									GTTG - Trail 1			Arabinose (mM)						Arabinose (mM)									GAGC - Trail 1			Arabinose (mM)						Arabinose (mM)
		AHL	IPTG	aTc	0.25	0.125	0.0625	0.03125	0.015625	0.0078125	0.25	0.125	0.0625	0.03125	0.015625	0.0078125				AHL	IPTG	aTc	0.25	0.125	0.0625	0.03125	0.015625	0.0078125	0.25	0.125	0.0625	0.03125	0.015625	0.0078125				AHL	IPTG	aTc	0.25	0.125	0.0625	0.03125	0.015625	0.0078125	0.25	0.125	0.0625
		0	0	0	8745.6	7713.7	5604.4	3301.6	2619.9	1725.4	1.33858	1.39056	1.55938	1.41736	1.46249	1.02197				0	0	0	5075.9	4569.9	3270.5	2321.1	1634.9	1442.1	1.16489	1.17279	1.34406	1.24004	1.00486	1.04213				0	0	0	5678.1	4419.6	2745	2228.6	1826.4	1511.5	1.26309	1.24584	1
		0	0	1	6533.5	5547.2	3594	2479.8	1791.4	1724.8	1	1	1	1.06457	1	1.02162				0	0	1	4357.4	3896.6	2433.3	1871.8	1627	1446.9	1	1	1	1	1	1.0456				0	0	1	4495.4	3547.5	2925.6	1950.3	1627.8	1645.8	1	1	1.06579
		0	1	0	72162.1	74247.7	57177.9	33424.4	22591.7	6092.3	11.0449	13.3847	15.9093	14.3489	12.6112	3.60854				0	1	0	69533.1	70208.5	58877	38491.1	16437.2	11934.3	15.9575	18.0179	24.1964	20.5637	10.1028	8.6243				0	1	0	66448	64338.9	55999.3	37198.8	23441.4	12095.8	14.7813	18.1364	20.4005
		0	1	1	77823.3	78176.5	56819.3	37907.6	20640.3	6543.5	11.9114	14.093	15.8095	16.2735	11.5219	3.87579				0	1	1	66888.5	74104	58324.9	42971.9	19340.8	4948.1	15.3506	19.0176	23.9695	22.9575	11.8874	3.57573				0	1	1	67845.3	64557.1	59355.4	38804.4	23258.9	7438.3	15.0922	18.1979	21.6231
		1	0	0	10036	6913.9	4467.5	2329.4	1997.5	1692.8	1.53608	1.24638	1.24304	1	1.11505	1.00267				1	0	0	7641.8	7162.9	4331.5	2524.9	1650.1	1383.8	1.75375	1.83824	1.78009	1.34892	1.0142	1				1	0	0	10793	10701.1	6732.6	2999.2	2136.3	1595.1	2.4009	3.01652	2.45268
		1	0	1	11326	7412.8	4391.8	2589.9	1866.4	1688.3	1.73353	1.33631	1.22198	1.11183	1.04187	1				1	0	1	10206.5	7764.5	4335.3	2653.3	1653.5	1643.3	2.34234	1.99263	1.78165	1.41751	1.01629	1.18753				1	0	1	11664.8	10580.7	7313.3	3586.3	2452.3	1766.9	2.59483	2.98258	2.66423
		1	1	0	65545.5	62318.6	43673.9	19382	9897.8	3451.4	10.0322	11.2342	12.1519	8.3206	5.52518	2.0443				1	1	0	88398.6	79331.8	63937.4	34054.4	24254.3	5370	20.287	20.3592	26.276	18.1934	14.9074	3.88062				1	1	0	111271	110283	92838.8	69233.6	41127.4	18086.9	24.7522	31.0876	33.8211
		1	1	1	72688	62270.1	42128	26334.3	13640.5	1949.3	11.1254	11.2255	11.7218	11.3052	7.61444	1.15459				1	1	1	35123.5	75672.4	66376.7	41513.5	19475.1	7116	8.06066	19.4201	27.2785	22.1784	11.9699	5.14236				1	1	1	114153	114098	97309	72986.6	43700.5	15284.2	25.3933	32.1628	35.4495
					Measured GFP siganl						Normalized Signal												Measured GFP siganl						Normalized Signal												Measured GFP siganl						Normalized Signal
		TCTA - Trail 2			Arabinose (mM)						Arabinose (mM)									GTTG - Trail 2			Arabinose (mM)						Arabinose (mM)									GAGC - Trail 2			Arabinose (mM)						Arabinose (mM)
		AHL	IPTG	aTc	0.25	0.125	0.0625	0.03125	0.015625	0.0078125	0.25	0.125	0.0625	0.03125	0.015625	0.0078125				AHL	IPTG	aTc	0.25	0.125	0.0625	0.03125	0.015625	0.0078125	0.25	0.125	0.0625	0.03125	0.015625	0.0078125				AHL	IPTG	aTc	0.25	0.125	0.0625	0.03125	0.015625	0.0078125	0.25	0.125	0.0625
		0	0	0	11527	9281.3	6752.4	3298	1923.6	1524.7	1.21846	1.09929	1.42775	1.27998	1.1316	1				0	0	0	4357.3	3733.6	2899.5	1662.4	1377.6	1173.5	1.07558	1.18776	1.18183	1	1	1				0	0	0	5865.9	7440.3	3232.9	2393.3	1744.2	1559.4	1.13421	1.92554	1.13911
		0	0	1	9460.3	8455.2	5374.5	2705.3	1946.8	1537	1	1.00144	1.1364	1.04995	1.14524	1.00807				0	0	1	4051.1	3143.4	2453.4	1746.4	1445.3	1422.4	1	1	1	1.05053	1.04914	1.2121				0	0	1	5171.8	3864	2838.1	2098.3	1740.8	1542.1	1	1	1
		0	1	0	87551.4	88687.3	65563.7	44638.9	24590.4	12019.7	9.25461	10.5042	13.863	17.3247	14.4658	7.88332				0	1	0	68514.1	65200.6	60490.9	37336.9	16895.4	4204.5	16.9125	20.7421	24.6559	22.4596	12.2644	3.58287				0	1	0	64650	65217.9	61907.9	52150.1	24509.6	9859.9	12.5005	16.8783	21.8131
		0	1	1	84117	81677.6	67412.8	43864.9	19339.1	12392.8	8.89158	9.674	14.254	17.0243	11.3766	8.12803				0	1	1	67185.3	70967.5	60822	36822.2	14528.3	5670.7	16.5845	22.5767	24.7909	22.15	10.5461	4.8323				0	1	1	61634	64619.6	58833.8	47763.4	18572.8	8099.5	11.9173	16.7235	20.73
		1	0	0	10929.4	8445.6	5217.4	2576.6	1699.9	1634.4	1.15529	1.00031	1.10318	1	1	1.07195				1	0	0	7863.3	5298.8	3982	1938.6	1447.9	1307.1	1.94103	1.68569	1.62305	1.16615	1.05103	1.11385				1	0	0	9944.7	9158	5729.9	2895.9	1918.1	1712.7	1.92287	2.37008	2.01892
		1	0	1	12035.1	8443	4729.4	2593.6	1887.8	1694.9	1.27217	1	1	1.0066	1.11054	1.11163				1	0	1	8533.5	4749	3553.8	2064.3	1698.1	1435.9	2.10646	1.51078	1.44852	1.24176	1.23265	1.2236				1	0	1	10620	9039.5	5479.6	2892.6	2119.3	1750.3	2.05344	2.33942	1.93073
		1	1	0	87093.6	70641.7	49772.6	32320.3	12121.8	3126.3	9.20622	8.3669	10.5241	12.5438	7.13089	2.05044				1	1	0	85637.4	76132.5	56957.4	30529	11341.8	3215.9	21.1393	24.2198	23.2157	18.3644	8.23301	2.74043				1	1	0	106895	86425.6	82754	53962.2	30118.3	15149.2	20.6688	22.3669	29.1582
		1	1	1	86713.5	76261.8	52696.4	32904.3	15231.2	3451	9.16604	9.03255	11.1423	12.7704	8.96006	2.2634				1	1	1	83237.3	79610.5	60224.1	36702.4	18901.1	3565.9	20.5468	25.3262	24.5472	22.078	13.7203	3.03869				1	1	1	106182	99070.9	89771.3	59181.7	35940.1	13490.8	20.5309	25.6395	31.6308
					Measured GFP siganl						Normalized Signal												Measured GFP siganl						Normalized Signal												Measured GFP siganl						Normalized Signal
		TCTA - Trail 3			Arabinose (mM)						Arabinose (mM)									GTTG - Trail 3			Arabinose (mM)						Arabinose (mM)									GAGC - Trail 3			Arabinose (mM)						Arabinose (mM)
		AHL	IPTG	aTc	0.25	0.125	0.0625	0.03125	0.015625	0.0078125	0.25	0.125	0.0625	0.03125	0.015625	0.0078125				AHL	IPTG	aTc	0.25	0.125	0.0625	0.03125	0.015625	0.0078125	0.25	0.125	0.0625	0.03125	0.015625	0.0078125				AHL	IPTG	aTc	0.25	0.125	0.0625	0.03125	0.015625	0.0078125	0.25	0.125	0.0625
		0	0	0	15622.8	12459.1	10186.1	5699	2759.9	1788.2	1.2193	1.29976	1.75819	2.1574	1.34119	1.06905				0	0	0	5255	4443.8	3155.5	2226.5	1465.4	1275.7	1	1.11064	1	1.12376	1	1				0	0	0	0.25	0.125	0.0625	0.03125	0.015625	0.0078125	1.21862	1.08111	1.36548
		0	0	1	14078.8	10196.7	6801	3261.1	2131.7	1758.3	1.0988	1.06374	1.1739	1.23452	1.03591	1.05117				0	0	1	5875.6	4001.1	3260.4	1981.3	1572.6	1310.9	1.1181	1	1.03324	1	1.07315	1.02759				0	0	1	6050.2	4707.6	4366.8	2514	2068.6	1634.9	1	1	1
		0	1	0	91848.3	93793.2	80108	50312.4	36469.4	21799.9	7.16842	9.7847	13.8272	19.0462	17.7225	13.0328				0	1	0	83302.2	74677.5	65104.6	38162.3	18574.9	5423.9	15.852	18.6642	20.6321	19.2612	12.6757	4.2517				0	1	0	4964.8	4354.4	3198	2267.6	1873.3	1582.7	13.5261	16.8701	20.1829
		0	1	1	95362.1	99947	74095.3	53534.4	27114.3	12338.3	7.44266	10.4267	12.7894	20.2659	13.1764	7.37628				0	1	1	79967.3	80357.3	67854.3	36841.6	17701.8	5677.6	15.2174	20.0838	21.5035	18.5947	12.0798	4.45058				0	1	1	67154.5	73459.3	64544.9	51346.9	36445.4	17801.4	13.8803	17.014	20.0635
		1	0	0	14448.7	9585.7	6939.1	2641.6	2057.8	1672.7	1.12767	1	1.19774	1	1	1				1	0	0	10215.8	7791.3	4695	2034.5	1503.4	1324.2	1.94402	1.94729	1.48788	1.02685	1.02593	1.03802				1	0	0	68912.8	74085.8	64163.1	47092.1	29260.4	17075.4	1.88056	2.15068	1.60622
		1	0	1	12812.9	10280.6	5793.5	2828.4	2059.1	1834.7	1	1.07249	1	1.07071	1.00063	1.09685				1	0	1	11924.5	8338.8	4938.6	2465.1	1767.8	1579.3	2.26917	2.08413	1.56508	1.24418	1.20636	1.23799				1	0	1	9336.6	9364.9	5136.7	3041.6	1962.4	1705.6	2.26956	1.95786	1.86138
		1	1	0	86851	78681.3	61262	38949.2	17159.1	7792	6.7784	8.2082	10.5743	14.7445	8.33857	4.65834				1	1	0	89628.4	77988.3	48912.4	24660.9	10995.8	2170.9	17.0558	19.4917	15.5007	12.4468	7.50362	1.70173				1	1	0	11267.9	8525.3	5952.7	3063.4	2166.3	1731.3	18.1555	21.9572	23.2217
		1	1	1	98527.5	87643.6	64349.6	36188.2	25126.9	5723.2	7.68971	9.14316	11.1072	13.6993	12.2106	3.42153				1	1	1	95341.7	80706	47403.3	26864.1	12728.8	2531.7	18.143	20.171	15.0224	13.5588	8.68623	1.98456				1	1	1	90138.5	95610.3	74263.1	54033.4	30920.4	11095.2	21.2394	22.216	26.6929
																																									105450	96737.3	85363.8	55109	33389.4	9541.5
					Measured GFP siganl						Normalized Signal												Measured GFP siganl						Normalized Signal												Measured GFP siganl						Normalized Signal
		TCTA- Average			Arabinose (mM)						Arabinose (mM)									GTTG- Average			Arabinose (mM)						Arabinose (mM)									GAGC- Average			Arabinose (mM)						Arabinose (mM)
		AHL	IPTG	aTc	0.25	0.125	0.0625	0.03125	0.015625	0.0078125	0.25	0.125	0.0625	0.03125	0.015625	0.0078125				AHL	IPTG	aTc	0.25	0.125	0.0625	0.03125	0.015625	0.0078125	0.25	0.125	0.0625	0.03125	0.015625	0.0078125				AHL	IPTG	aTc	0.25	0.125	0.0625	0.03125	0.015625	0.0078125	0.25	0.125	0.0625
		0	0	0	11965.1	9818.03	7514.3	4099.53	2434.47	1679.43	1.25878	1.2632	1.58177	1.61825	1.31176	1.03034				0	0	0	4896.07	4249.1	3108.5	2070	1492.63	1297.1	1.08016	1.15706	1.1753	1.12126	1.00162	1.01404				0	0	0	5864.73	5522.5	3448.23	2378.63	1879.73	1568.6	1.20531	1.4175	1.1682
		0	0	1	10024.2	8066.37	5256.5	2815.4	1956.63	1673.37	1.03293	1.02173	1.10343	1.11634	1.06039	1.02695				0	0	1	4761.37	3680.37	2715.7	1866.5	1548.3	1393.4	1.03937	1	1.01108	1.01684	1.04077	1.0951				0	0	1	4877.33	3921.97	2987.23	2105.4	1747.3	1590.2	1	1	1.02193
		0	1	0	83853.9	85576.1	67616.5	42791.9	27883.8	13304	9.15599	11.2246	14.5332	16.9066	14.9332	8.17487				0	1	0	73783.1	70028.9	61490.8	37996.8	17302.5	7187.57	16.2406	19.1414	23.1615	20.7615	11.6809	5.48629				0	1	0	66084.2	67672	60817.4	46898.6	28132.1	13252.4	13.6026	17.295	20.7988
		0	1	1	85767.5	86600.4	66109.1	45102.3	22364.6	10424.9	9.41522	11.3979	14.2843	17.8546	12.0249	6.46003				0	1	1	71347	75142.9	62333.7	38878.6	17190.3	5432.13	15.7175	20.5594	23.4213	21.2341	11.5044	4.2862				0	1	1	66130.7	67754.2	60784.1	44553.3	23697.4	10871.1	13.6299	17.3118	20.8055
		1	0	0	11804.7	8315.07	5541.33	2515.87	1918.4	1666.63	1.27301	1.08223	1.18132	1	1.03835	1.02487				1	0	0	8573.63	6751	4336.17	2166	1533.8	1338.37	1.8796	1.82374	1.63034	1.18064	1.03039	1.05062				1	0	0	10024.8	9741.33	5866.4	2978.9	2005.6	1671.13	2.06811	2.51243	2.02594
		1	0	1	12058	8712.13	4971.57	2670.63	1937.77	1739.3	1.33523	1.13627	1.07399	1.06305	1.05101	1.06949				1	0	1	10221.5	6950.77	4275.9	2394.23	1706.47	1552.83	2.23932	1.86252	1.59842	1.30115	1.15177	1.21637				1	0	1	11184.2	9381.83	6248.53	3180.77	2245.97	1749.5	2.30594	2.42662	2.15211
		1	1	0	79830	70547.2	51569.5	30217.2	13059.6	4789.9	8.67228	9.26978	11.0834	11.8696	6.99821	2.91769				1	1	0	87888.1	77817.5	56602.4	29748.1	15530.6	3585.6	19.494	21.3569	21.6641	16.3349	10.2147	2.77426				1	1	0	102768	97439.7	83285.3	59076.4	34055.4	14777.1	21.1922	25.1372	28.7337
		1	1	1	85976.3	75391.8	53058	31808.9	17999.5	3707.83	9.32706	9.8004	11.3238	12.5917	9.59502	2.27984				1	1	1	71234.2	78663	58001.4	35026.7	17035	4404.53	15.5835	21.6391	22.2827	19.2717	11.4588	3.38854				1	1	1	108595	103302	90814.7	62425.8	37676.7	12772.2	22.3879	26.6728	31.2577
					Measured GFP siganl						Normalized Signal												Measured GFP siganl						Normalized Signal												Measured GFP siganl						Normalized Signal
		TCTA-Stdev			Arabinose (mM)						Arabinose (mM)									GTTG-Stdev			Arabinose (mM)						Arabinose (mM)									GAGC-Stdev			Arabinose (mM)						Arabinose (mM)
		AHL	IPTG	aTc	0.25	0.125	0.0625	0.03125	0.015625	0.0078125	0.25	0.125	0.0625	0.03125	0.015625	0.0078125				AHL	IPTG	aTc	0.25	0.125	0.0625	0.03125	0.015625	0.0078125	0.25	0.125	0.0625	0.03125	0.015625	0.0078125				AHL	IPTG	aTc	0.25	0.125	0.0625	0.03125	0.015625	0.0078125	0.25	0.125	0.0625
		0	0	0	3459.47	2417.8	2383.98	1385.18	447.927	137.633	0.0691082	0.149036	0.166357	0.471948	0.167398	0.0352772				0	0	0	475.101	450.866	189.913	356.147	130.794	135.573	0.0825411	0.0408918	0.172123	0.120038	0.00280336	0.024324				0	0	0	186.053	1667.09	832.067	143.264	168.648	62.2123	0.0654645	0.447623	0.184467
		0	0	1	3804.13	2349.01	1606.75	402.118	170.363	119.279	0.0570416	0.0363908	0.0915183	0.102601	0.0756515	0.0220433				0	0	1	977.032	467.953	471.831	117.54	93.2555	72.4897	0.0681834	0	0.0191932	0.0291731	0.0372897	0.101727				0	0	1	346.579	406.561	187.699	158.769	122.879	52.2552	0	0	0.0379852
		0	1	0	10350.8	10137.4	11602.1	8594.17	7502.18	7932.16	1.94014	1.90504	1.19187	2.37638	2.58751	4.71887				0	1	0	8259.48	4741	3231.97	594.639	1125.49	4155.76	0.584203	1.42339	2.20252	1.60835	1.38211	2.73809				0	1	0	1291.28	5031.15	4375.93	8409.87	7219.28	4095.13	1.14235	0.728726	0.885129
		0	1	1	8885.12	11690.3	8711.47	7886.54	4164.52	3361.47	2.27994	2.36416	1.51028	2.12173	0.999788	2.26936				0	1	1	7466.84	4780.34	4941.29	3544.94	2446.68	419.199	0.753788	1.82657	1.71088	2.32118	0.835515	0.644206				0	1	1	3930.66	5483.44	2937.9	4989.99	5357.27	5383.27	1.60216	0.781017	0.782533
		1	0	0	2332.94	1340.67	1267.24	164.723	191.613	29.6689	0.228243	0.142157	0.0713604	0	0.066424	0.0407919				1	0	0	1426.46	1296.3	356.523	314.493	104.472	40.2647	0.108996	0.131401	0.146244	0.161521	0.0188163	0.0579608				1	0	0	731.494	837.595	806.659	74.9412	115.336	65.9424	0.288979	0.45013	0.423271
		1	0	1	743.714	1452.72	731.556	136.642	105.621	82.6847	0.370808	0.176995	0.128161	0.053034	0.0555198	0.0606344				1	0	1	1695.55	1928.29	694.308	300.827	57.6075	106.203	0.120736	0.308024	0.169051	0.100779	0.118062	0.0259956				1	0	1	527.401	1069.61	951.973	361.436	180.229	17.8135	0.272521	0.517896	0.444857
		1	1	0	12371.4	8181.76	8930.67	9951.69	3720.37	2604.97	1.69134	1.70313	0.92567	3.2646	1.41138	1.50745				1	1	0	2043.88	1606.47	7518.79	4745.19	7556.9	1631.28	2.15413	2.51698	5.5527	3.36824	4.08033	1.08984				1	1	0	11154.4	12033.5	9299.24	8796.47	6137.68	3510.67	3.32934	5.15723	5.3124
		1	1	1	12935.5	12709.1	11115.2	5017.44	6223.51	1900.01	1.72351	1.23541	0.345127	1.20705	2.36294	1.13356				1	1	1	31853	2647.2	9680.03	7467.08	3740.31	2404.46	6.62492	3.21515	6.43417	4.94777	2.55567	1.60771				1	1	1	4827.56	9421.85	6040.57	9369.91	5370.42	2938.02	2.62678	5.05328	4.39024
[truncated: 18 more columns]

## Sheet: Fig. S6.8
							TCTA - Trail 1	TCTA - Trail 1	GTTG -Trail 1	GTTG -Trail 1	GAGC-Trail 1	GAGC-Trail 1	GTTT-Trail 1						TCTA - Trail 1	TCTA - Trail 1	GTTG -Trail 1	GTTG -Trail 1	GAGC-Trail 1	GAGC-Trail 1	GTTT-Trail 1
				AHL	IPTG	aTc	Arab=0.25mM	Arab=0.125mM	Arab=0.125mM	Arab=0.0625mM	Arab=0.0625mM	Arab=0.0312mM	Arab=0.0312mM			AHL	IPTG	aTc	Arab=0.25mM	Arab=0.125mM	Arab=0.125mM	Arab=0.0625mM	Arab=0.0625mM	Arab=0.0312mM	Arab=0.0312mM
				0	0	0	23542.1	12657.2	5730.8	3603.4	4074	3037.1	2068.3			0	0	0	1	1	1	1	1	1	1
				0	0	1	181219	76509.3	65757	19282.4	35521.9	13894.5	6179.4			0	0	1	7.69767	6.04473	11.4743	5.35117	8.71917	4.57492	2.98767
				0	1	0	364256	250727	144419	68118.6	74751.5	25362.1	14474.2			0	1	0	15.4725	19.809	25.2005	18.904	18.3484	8.35076	6.99811
				0	1	1	720577	561110	560067	364578	491340	271972	127005			0	1	1	30.608	44.3313	97.7293	101.176	120.604	89.55	61.4056
				1	0	0	152613	99774.5	22052.3	8441.8	23896.6	10842.7	3108.9			1	0	0	6.48254	7.88283	3.84803	2.34273	5.86564	3.57008	1.50312
				1	0	1	403329	249611	195910	77712.3	118444	52426.7	32534.1			1	0	1	17.1323	19.7209	34.1855	21.5664	29.0733	17.2621	15.7299
				1	1	0	473870	307840	141045	89145	154051	47098.6	20986.6			1	1	0	20.1286	24.3213	24.6118	24.7391	37.8131	15.5078	10.1468
				1	1	1	785545	651211	463686	295761	321085	182685	180428			1	1	1	33.3677	51.4499	80.9113	82.0784	78.8131	60.1513	87.2348
							TCTA - Trail 2	TCTA - Trail 2	GTTG -Trail 2	GTTG -Trail 2	GAGC-Trail 2	GAGC-Trail 2	GTTT-Trail 2						TCTA - Trail 2	TCTA - Trail 2	GTTG -Trail 2	GTTG -Trail 2	GAGC-Trail 2	GAGC-Trail 2	GTTT-Trail 2
				AHL	IPTG	aTc	Arab=0.25mM	Arab=0.125mM	Arab=0.125mM	Arab=0.0625mM	Arab=0.0625mM	Arab=0.0312mM	Arab=0.0312mM			AHL	IPTG	aTc	Arab=0.25mM	Arab=0.125mM	Arab=0.125mM	Arab=0.0625mM	Arab=0.0625mM	Arab=0.0312mM	Arab=0.0312mM
				0	0	0	25011.1	20787.1	3605.8	2670.1	3967.1	3266.6	2546.6			0	0	0	1	1	1	1	1	1	1
				0	0	1	172553	127326	58866.3	20514.1	55946.8	13202.8	7919.3			0	0	1	6.89904	6.12526	16.3254	7.6829	14.1027	4.04176	3.10975
				0	1	0	338898	246574	83261.1	32149.7	57698.6	18026.6	14205.5			0	1	0	13.5499	11.8619	23.0909	12.0406	14.5443	5.51846	5.57822
				0	1	1	857340	717782	477736	286420	415077	258211	173987			0	1	1	34.2784	34.5301	132.491	107.27	104.63	79.0459	68.3213
				1	0	0	144808	97423.5	6129.7	3649.4	13325.2	5890.5	3399.3			1	0	0	5.78976	4.68673	1.69996	1.36677	3.35893	1.80325	1.33484
				1	0	1	503031	348318	150228	64058.1	177679	77103.9	36540.4			1	0	1	20.1123	16.7564	41.6628	23.9909	44.7881	23.6037	14.3487
				1	1	0	562609	444053	151642	63230.4	172682	68884.4	43365			1	1	0	22.4944	21.3619	42.055	23.6809	43.5286	21.0875	17.0286
				1	1	1	1.12694e+06	863101	654470	432663	636182	403553	367037			1	1	1	45.0574	41.521	181.505	162.04	160.364	123.539	144.128
							TCTA - Trail 3	TCTA - Trail 3	GTTG -Trail 3	GTTG -Trail 3	GAGC-Trail 3	GAGC-Trail 3	GTTT-Trail 3						TCTA - Trail 3	TCTA - Trail 3	GTTG -Trail 3	GTTG -Trail 3	GAGC-Trail 3	GAGC-Trail 3	GTTT-Trail 3
				AHL	IPTG	aTc	Arab=0.25mM	Arab=0.125mM	Arab=0.125mM	Arab=0.0625mM	Arab=0.0625mM	Arab=0.0312mM	Arab=0.0312mM			AHL	IPTG	aTc	Arab=0.25mM	Arab=0.125mM	Arab=0.125mM	Arab=0.0625mM	Arab=0.0625mM	Arab=0.0312mM	Arab=0.0312mM
				0	0	0	29434.1	39231.4	5340.7	3454.1	5115.4	3733.6	2189.9			0	0	0	1	1	1	1	1	1	1
				0	0	1	180533	148005	71424.3	35335	20515.2	11196.8	5807.3			0	0	1	6.13347	3.77261	13.3736	10.2299	4.01048	2.99893	2.65186
				0	1	0	284014	251498	101578	57791.4	96709.1	30683.2	7922.7			0	1	0	9.64915	6.41063	19.0195	16.7312	18.9055	8.21813	3.61784
				0	1	1	1.00279e+06	880605	553597	396443	342849	141561	86460			0	1	1	34.0689	22.4464	103.656	114.775	67.0228	37.9154	39.4813
				1	0	0	93504.5	115087	11831.3	7497.9	10576	5941.7	2873.8			1	0	0	3.17674	2.93355	2.21531	2.17072	2.06748	1.59141	1.3123
				1	0	1	580511	312426	221086	120555	119701	47853.5	10946.6			1	0	1	19.7224	7.96367	41.3965	34.9019	23.4001	12.817	4.99868
				1	1	0	685503	513485	202895	90856.1	288220	101826	35971.7			1	1	0	23.2894	13.0886	37.9904	26.3038	56.3436	27.2728	16.4262
				1	1	1	1399794	1124996	795478	480032	709096	377499	290506			1	1	1	47.5569	28.6759	148.946	138.975	138.62	101.109	132.657
							TCTA- Average	TCTA- Average	GTTG -Average	GTTG -Average	GAGC-Average	GAGC-Average	GTTT-Average						TCTA- Average	TCTA- Average	GTTG -Average	GTTG -Average	GAGC-Average	GAGC-Average	GTTT-Average
				AHL	IPTG	aTc	Arab=0.25mM	Arab=0.125mM	Arab=0.125mM	Arab=0.0625mM	Arab=0.0625mM	Arab=0.0312mM	Arab=0.0312mM			AHL	IPTG	aTc	Arab=0.25mM	Arab=0.125mM	Arab=0.125mM	Arab=0.0625mM	Arab=0.0625mM	Arab=0.0312mM	Arab=0.0312mM
				0	0	0	25995.8	24225.2	4892.43	3242.53	4385.5	3345.77	2268.27			0	0	0	1	1	1	1	1	1	1
				0	0	1	178102	117280	65349.2	25043.8	37328	12764.7	6635.33			0	0	1	6.91006	5.3142	13.7244	7.75465	8.94411	3.87187	2.91643
				0	1	0	329056	249600	109753	52686.6	76386.4	24690.6	12200.8			0	1	0	12.8905	12.6938	22.437	15.892	17.2661	7.36245	5.39806
				0	1	1	860235	719832	530467	349147	416422	223915	129151			0	1	1	32.9851	33.7693	111.292	107.74	97.4189	68.8371	56.4027
				1	0	0	130308	104095	13337.8	6529.7	15932.6	7558.3	3127.33			1	0	0	5.14968	5.1677	2.58777	1.96007	3.76402	2.32158	1.38342
				1	0	1	495624	303452	189075	87441.7	138608	59128	26673.7			1	0	1	18.989	14.8137	39.0816	26.8197	32.4205	17.8943	11.6924
				1	1	0	573994	421793	165194	81077.2	204984	72602.9	33441.1			1	1	0	21.9708	19.5906	34.8857	24.908	45.8951	21.2894	14.5339
				1	1	1	1.10409e+06	879770	637878	402819	555454	321246	279324			1	1	1	41.994	40.5489	137.121	127.698	125.932	94.933	121.34
							TCTA-Stdev	TCTA-Stdev	GTTG -Stdev	GTTG -Stdev	GAGC-Stdev	GAGC-Stdev	GTTT-Stdev						TCTA-Stdev	TCTA-Stdev	GTTG -Stdev	GTTG -Stdev	GAGC-Stdev	GAGC-Stdev	GTTT-Stdev
				AHL	IPTG	aTc	Arab=0.25mM	Arab=0.125mM	Arab=0.125mM	Arab=0.0625mM	Arab=0.0625mM	Arab=0.0312mM	Arab=0.0312mM			AHL	IPTG	aTc	Arab=0.25mM	Arab=0.125mM	Arab=0.125mM	Arab=0.0625mM	Arab=0.0625mM	Arab=0.0312mM	Arab=0.0312mM
				0	0	0	3066.94	13616.6	1131.2	501.331	634.368	354.935	248.593			0	0	0	0	0	0	0	0	0	0
				0	0	1	4817.89	36791.2	6288.92	8933.66	17784.7	1401.19	1127.41			0	0	1	0.782158	1.33566	2.44453	2.44014	5.04987	0.801615	0.237117
				0	1	0	41016.4	2648.5	31387.8	18519.9	19556.6	6354.96	3707.38			0	1	0	2.96716	6.73783	3.14193	3.5078	2.37353	1.59832	1.69733
				0	1	1	141128	159757	45780.2	56611.2	74254.9	71651.7	43802.9			0	1	1	2.06128	10.9622	18.5964	6.81148	27.5087	27.2891	15.0569
				1	0	0	32111.1	9591.83	8067.49	2538.67	7032.67	2844.49	263.235			1	0	0	1.74337	2.50945	1.12143	0.520968	1.93121	1.08641	0.104274
				1	0	1	88822.6	49961.5	35920.4	29478.2	33842.2	15734.6	13766.6			1	0	1	1.61974	6.11464	4.24228	7.10359	11.0799	5.42108	5.83794
				1	1	0	106275	104614	33077.3	15479.4	72683.9	27552.4	11401.8			1	1	0	1.64416	5.82208	9.12664	1.31959	9.48923	5.88513	3.81123
				1	1	1	307761	237332	166517	95692	206218	120702	93806			1	1	1	7.57443	11.4181	51.3289	41.1563	42.2301	32.142	30.0879
