# Supplementary material for: Synthetic neuromorphic computing in living cells
Source: Nat Commun. 2022 Sep 24;13:5602. doi: 10.1038/s41467-022-33288-8 (PMC9509348; doi:10.1038/s41467-022-33288-8)
Supplement: Supplementary file 4 — Source Data [file 41467_2022_33288_MOESM4_ESM.zip › Source Data/Figure 4 Final.xlsx]

## Sheet: Fig. 4D
				LSB- GFP				MSB-mCherry						GFP
			AHL(nM)	Trial 1	Trial 2	Trial 3		AHL(nM)	Trial 1	Trial 2	Trial 3		AHL [nM]	trial 1	trial 2	trial 3
			93795.4	158146	183548	150452		93795.4	25404.8	25586.8	23131.1		93795.4	90164.9	86683	89887.9
			31265.1	191186	174740	184365		31265.1	24601.9	25773.6	24066.7		31265.1	101409	100509	101155
			10421.7	188138	154619	166345		10421.7	23779.9	26780.1	25054.9		10421.7	124610	123323	124732
			3473.9	166368	133524	147372		3473.9	20783	22041.2	22266.3		3473.9	156233	156141	160372
			1157.97	138070	119239	127107		1157.97	16433.8	20441.4	19326		1157.97	196799	203434	217939
			385.989	171961	124657	145524		385.989	10113.8	13514	14125.8		385.989	295519	307501	324062
			128.663	263002	178688	234617		128.663	5605.9	6613.8	8440.3		128.663	449317	464968	481895
			42.8877	278346	168125	201225		42.8877	2444.6	2339.9	3641.7		42.8877	476979	462113	482672
			14.2959	185041	95280.6	145423		14.2959	1185.8	1171.9	1624.1		14.2959	342691	341262	336804
			4.7653	98187.9	56410.6	71278		4.7653	957.3	885.4	1035.4		4.7653	180493	180074	172648
			1.58843	68990.7	51275.4	60126		1.58843	897.3	845.7	928.7		1.58843	111756	113650	105876
			0.529478	65534.9	52937.5	61024		0.529478	736.2	818.3	888		0.529478	94774.7	102093	88165.4

## Sheet: Fig. 4H
			AHL(nM)	trial 1	trial 2	trial 3
			93795.4	805863	845550	806727
			31265.1	842001	847136	810989
			10421.7	803024	849424	832767
			3473.9	779482	784983	786635
			1157.97	603927	574924	730436
			385.989	334724	339119	449805
			128.663	254679	238034	296348
			42.8877	222427	213015	270466
			14.2959	192310	175935	251132
			4.7653	106349	97621.5	156799
			1.58843	71538.8	56053.5	105630
			0.529478	63165.4	53509.2	87337.1

## Sheet: Fig. 4G
				LSB			MSB
			AHL(nM)	trial 1	trial 2	trial 3	trial 1	trial 2	trial 3
			93795.4	82389.4	75241.8	90445.7	3713.1	3591.8	3340.5
			31265.1	48515.5	48420.5	59790.6	3208.6	3228	3078.4
			10421.7	23825.5	26055.6	29596.4	2802.9	3244.4	3016.4
			3473.9	12229	11835.6	15065.4	3136.1	3372.9	2882.3
			1157.97	9062	8109.2	7415.5	2932.6	3138.8	2877.9
			385.989	5733.1	6171.7	6698.9	2058.8	2182.1	2341.5
			128.663	6255.7	7296.5	7510.9	1048.6	971.3	1234.3
			42.8877	44817.3	59735.4	71701.6	374.5	415.3	434.7
			14.2959	90925.9	82843.6	89120.3	209.8	250.3	245.4
			4.7653	18091.8	16379.4	18342.3	171.1	201.5	176.9
			1.58843	6483.3	6904.5	6915.3	160.4	183.2	171.3
			0.529478	5224.8	5903.5	5566	157.4	187.2	169.3

## Sheet: Fig. S7.5
					Trial 1 - AHL[uM]
				Arab(uM)	1.6	0.64	0.256	0.1024	0.04096	0.016384
				3500	33180.9	43969.6	83047.6	214574	431796	517842
				1400	27013.7	38484.9	76605.2	186631	361061	453771
				560	19009.9	27761.8	50960.6	144765	284299	324207
				224	10554.7	12650.3	22109.8	73674.2	164476	202127
				89.6	4692.6	5197.3	7608.9	16785.4	60306	93962.6
				35.84	3397.2	3563	4125.5	4717.3	7876	15013.9
				14.336	3080.1	3153.6	3304	3604.6	4730.1	6043.9
				5.7344	2813.4	2875.1	3008.8	3262.9	3932.6	5028.5
					Trial 2 - AHL[uM]
				Arab(uM)	1.6	0.64	0.256	0.1024	0.04096	0.016384
				3500	31776.6	41922.1	78010.1	189430	356389	472063
				1400	26688.7	35440.1	67166.3	164886	289174	361066
				560	20427.5	26352.6	51255	141399	255879	316193
				224	10160.5	14863.6	20761.6	58111.1	127697	184142
				89.6	5065.3	5442	6716.6	15512.7	37676.2	71212.8
				35.84	3689.3	3848.8	4070	4815	7485.8	12097.7
				14.336	3254.9	3306.8	3364.1	3833	4787.1	5877.9
				5.7344	3176.4	3153.8	3234.3	3365.4	4153.8	4857
					Trial 3 - AHL[uM]
				Arab(uM)	1.6	0.64	0.256	0.1024	0.04096	0.016384
				3500	32371.6	41820.8	83617.7	195477	381714	507951
				1400	27432.3	38810.2	76798.6	184906	352737	426891
				560	22227.4	30051.4	59035.5	152632	292196	335835
				224	13824.8	16024.2	33880.6	77951.5	183909	224720
				89.6	5951.8	5934.5	8550.3	25348.8	55308.6	92005.8
				35.84	3802.6	4122	4753.2	6081.6	9590.9	14461.2
				14.336	3361	3660.9	4037.4	4400.5	5387.5	6632.9
				5.7344	3299.6	3361	3338.8	4082.7	4702.8	5519.8

## Sheet: Fig. S7.8
		MSB					LSB
	AHL [nM]	trial 1	trial 2	trial 3		AHL [nM]	trial 1	trial 2	trial 3
	93795.4	1.58609e+06	1592003	1.66001e+06		93795.4	90164.9	86683	89887.9
	31265.1	1581572	1.56715e+06	1.6265e+06		31265.1	101409	100509	101155
	10421.7	1.58225e+06	1.60487e+06	1.63307e+06		10421.7	124610	123323	124732
	3473.9	1463422	1.53041e+06	1.4989e+06		3473.9	156233	156141	160372
	1157.97	1.33877e+06	1.31463e+06	1.31503e+06		1157.97	196799	203434	217939
	385.989	851935	795821	815793		385.989	295519	307501	324062
	128.663	309015	276319	279563		128.663	449317	464968	481895
	42.8877	117698	125065	115218		42.8877	476979	462113	482672
	14.2959	196300	187579	138024		14.2959	342691	341262	336804
	4.7653	206212	191226	133623		4.7653	180493	180074	172648
	1.58843	197165	172967	125967		1.58843	111756	113650	105876
	0.529478	186337	152791	112176		0.529478	94774.7	102093	88165.4
		Control 1					Control 2
	AHL [nM]	trial 1	trial 2	trial 3		AHL [nM]	trial 1	trial 2	trial 3
	93795.4	1584699	1310675	1455410		93795.4	964722	976487	962163
	31265.1	1.6491e+06	1.45474e+06	1.72209e+06		31265.1	927456	953327	920986
	10421.7	1.71033e+06	1.39149e+06	1502836		10421.7	904704	933008	887210
	3473.9	1.53664e+06	1.30562e+06	1.67849e+06		3473.9	896181	911415	894799
	1157.97	1.44768e+06	1.23046e+06	1.51235e+06		1157.97	865052	875389	843860
	385.989	1.33504e+06	1.12624e+06	1.43565e+06		385.989	798193	807678	774277
	128.663	1.2228e+06	918102	1324312		128.663	660241	687055	642254
	42.8877	976866	802928	1.07712e+06		42.8877	498096	513378	509828
	14.2959	800214	716521	884286		14.2959	320432	357330	358957
	4.7653	607764	502291	704430		4.7653	121193	174849	151788
	1.58843	321955	256832	432792		1.58843	51521.5	66069.1	58042.6
	0.529478	213243	183566	244575		0.529478	39360.4	43169.1	39578.9

## Sheet: Fig. S7.10
					Control 3					Control 4
				AHL [nM]	trial 1	trial 2	trial 3		AHL [nM]	trial 1	trial 2	trial 3
				93795.4	370830	313681	393659		93795.4	10895.4	10892.5	10898.3
				31265.1	337569	339417	336604		31265.1	13692.1	14682.8	12701.3
				10421.7	366229	329283	371024		10421.7	19960.9	19131	20110.3
				3473.9	325080	310135	339025		3473.9	31244.3	31245	33285
				1157.97	275339	279931	270246		1157.97	60916.3	60479.5	62153
				385.989	214290	221238	209341		385.989	165079	161730	169427
				128.663	180190	180159	180020		128.663	393341	424521	412160
				42.8877	125905	123939	127872		42.8877	442914	420942	454884
				14.2959	50332	52086	48577		14.2959	295252	288270	309235
				4.7653	27266.7	28464	26968		4.7653	161128	149549	172006
				1.58843	22745.9	18500	37438.2		1.58843	106095	102200	109989
				0.529478	21209.8	20904	21310.8		0.529478	94635.1	92764.2	96505

## Sheet: Fig. S7.13
				AHL(nM)	trial 1	trial 2	trial 3
				93795.4	49829.4	49603.4	61669.7
				31265.1	35369.3	33920.1	46310.7
				10421.7	24661.4	23252.3	28903.8
				3473.9	16030.2	14135.8	18702.6
				1157.97	12470.7	10331.8	12456.8
				385.989	8013.6	7238.9	8888.9
				128.663	6001	5354.5	5841.5
				42.8877	3968.4	3687.9	4138
				14.2959	3014.8	3160.3	3760.6
				4.7653	2978.1	2972.9	3052.1
				1.58843	2837.2	2953	2918.3
				0.529478	3124.9	2907.7	3041.9
				0	2853.85	2955.25	2916.45

## Sheet: Fig. S7.18
					Siganl			Normalized Signal
		AHL	IPTG	aTc	trial 1	trial 2	trial 3	trial 1	trial 2	trial 3	Average	Stdev	Model
		0	0	0	6867.3	13827.8	9418.3	1	1	1	1	0	1
		0	0	1	14032	16177.5	14729.2	2.04331	1.16993	1.56389	1.59237	0.437387	2.56475
		0	1	0	41095.8	131723	119161	5.98427	9.52595	12.6521	9.38743	3.33605	7.80539
		0	1	1	120654	240675	243501	17.5693	17.4052	25.854	20.2762	4.83125	55.5549
		1	0	0	62503.2	98634.6	99234.9	9.10157	7.13307	10.5364	8.92368	1.70862	12.8887
		1	0	1	152957	131112	134724	22.2732	9.48173	14.3045	15.3531	6.4599	67.7882
		1	1	0	447754	948365	718926	65.2008	68.5839	76.3328	70.0392	5.7069	87.8264
		1	1	1	352075	684268	383070	51.2683	49.485	40.6729	47.1421	5.67296	91.5156

## Sheet: Fig.S9.4
			Time =4.5 Hours
			LSB				MSB
		AHL(nM)	trial 1	trial 2	trial 3	trial 4	trial 1	trial 2	trial 3	trial 4
		93795.4	93677.3	76092.7	61148.3	54637.9	2280.4	2273.2	2255.4	2303.1
		31265.1	43633.5	42327.9	33114.3	34033.7	2154.8	2089.9	2163.6	2170.3
		10421.7	24611.5	25152.8	18040.5	16101	2281.1	2053.6	2026.8	2220.1
		3473.9	16417.9	14029.9	10573.8	11542	2115.9	1910	2039.4	2278.5
		1157.97	9379	8577.8	6386.5	7630.7	1870.1	1906.2	1928.4	1929.4
		385.989	5240.7	4884.9	4234.5	5183.3	1633.3	1398.9	1365.4	1402.6
		128.663	4721	4017.4	5495.6	5089	807.8	633	608.5	588.9
		42.8877	11380.6	14833.8	21924.4	34917.6	321.4	269	282	288.6
		14.2959	87597.6	90810.8	62992.6	75152.3	185.3	176.3	181.3	193.5
		4.7653	37370.4	19541.9	18223.4	14884.1	152.3	156.3	173.3	158.7
		1.58843	6860	6488.5	5822	6132.5	133.6	145.8	153.7	156.5
		0.529478	5540.5	5473.8	5125	5551.8	134.8	143.9	148.9	159.7
			Time =7 Hours
			LSB				MSB
		AHL(nM)	trial 1	trial 2	trial 3	trial 4	trial 1	trial 2	trial 3	trial 4
		93795.4	112267	93235.5	64524	83793.5	3735.8	3348.8	3889	4248
		31265.1	62820.9	51417.5	51126.4	50372	4303.5	3763.9	4375.6	4362
		10421.7	31346	25159.9	32293.2	24761.2	3261.7	3244.1	3007.9	3922.3
		3473.9	16940.2	15141.4	14036.3	14540.3	4497.5	3625.8	3346.6	4467.8
		1157.97	12187.5	10412.2	9368.1	8287.9	3285.1	3160.4	3349.5	3945.4
		385.989	7715	6645.8	6102.9	6675.4	2853.4	2669.6	3360.8	2957.8
		128.663	5665.4	6280.3	5973.3	6060.2	1750.6	1688.4	1728.5	1609.8
		42.8877	26944.8	27909.2	41251.1	49766.6	589.8	509.6	489.7	449.1
		14.2959	73001.1	83821.9	98292.9	82621.3	206.2	228.2	263.9	238.4
		4.7653	21543.3	17467.1	44247.3	20330.2	178.5	177.6	193.1	182.6
		1.58843	7171	7376.6	9293.8	7472.3	172.8	160.8	187.9	175.8
		0.529478	6258.7	6847	6422.4	7208.9	171.9	165.1	168.5	184.2
			Time =8.5 Hours
			LSB				MSB
		AHL(nM)	trial 1	trial 2	trial 3	trial 4	trial 1	trial 2	trial 3	trial 4
		93795.4	122067	96228.5	92846.9	89604.5	4021	3131.9	3309.8	3504.1
		31265.1	68961.6	62598.4	47456.1	43106.1	4624.5	3729.1	4416.5	3609.7
		10421.7	36872.6	29158.4	24968.4	25001.8	4905.8	3423.6	3969.4	3652.8
		3473.9	20927.3	16779.2	15036.3	14643	4822	3875.9	4493.8	4867.4
		1157.97	11177.9	10095.7	8929.8	10626	4666	4210.9	4483	5178.2
		385.989	7080.9	7192.7	6302.5	5779.3	4386.3	3686.3	3712.1	3664.3
		128.663	5785.1	5798.2	5640	6706.3	2381.8	1515.8	1657.7	1727.3
		42.8877	81411.4	84582.3	86957.4	92534.5	612.3	489.9	510.2	498
		14.2959	101836	88604.8	98673.3	111586	234.9	231.1	247.2	303.9
		4.7653	23396.3	16388.5	16486.5	20668.9	207.1	193.4	193.2	209.4
		1.58843	8660.2	8402.3	6845.2	8315.3	189.1	183.7	180.9	210.2
		0.529478	7769.7	5986	6687.6	6975.8	195.3	169.7	193.4	183
			Time =10 Hours
			LSB				MSB
		AHL(nM)	trial 1	trial 2	trial 3	trial 4	trial 1	trial 2	trial 3	trial 4
		93795.4	72772.7	37877.1	36044	35675.6	4225	3082.9	3073.5	3052.6
		31265.1	48304.3	21056.7	20217.4	19933.1	4004.9	2653.3	2473	2629.2
		10421.7	26010.3	14870.4	12382.3	16353.1	3954.9	2710.3	2500	3357.8
		3473.9	16475.4	10661.1	9547.5	11201.2	3435.3	2524.7	2214.1	2189.2
		1157.97	10915.9	7435	6971.3	7352.9	3856	2506.8	2325.6	2644.6
		385.989	7952.9	6098.7	6172	4994.2	3356	2886.1	2945.5	2767.6
		128.663	6047.5	4895.8	5197.5	4588.7	3329.1	2420	2424.8	1766.1
		42.8877	7678	22343.1	22420.4	20370.1	818.7	506.5	520.8	484.4
		14.2959	58326.7	53601.2	50575.4	52031.1	211.1	195.6	209.9	205
		4.7653	20077.4	12185.6	13624.1	10628	156.6	153.1	162.5	147.4
		1.58843	8662.8	7284.2	5439.5	5196.2	141.5	153.4	133.6	146.9
		0.529478	4041.1	4515.9	3880.4	4000.3	134.8	129.9	129.1	129.3

## Sheet: FigS9.5
			Min_LSB (A)									Max_LSB (B)
		Time	trial 1	trial 2	trial 3	trial 4	Average	Stdev			Time	trial 1	trial 2	trial 3	trial 4	Average	Stdev
		4.5	4017.4	4112.5	4234.5	5089	4363.35	491.86			4.5	90810.8	63382.6	62992.6	75152.3	73084.6	13095.4
		7	5665.4	6280.3	5973.3	6060.2	5994.8	254.79			7	112267	93235.5	98292.9	83793.5	96897.2	11878.5
		8.5	5785.1	5798.2	5640	5779.3	5750.65	74.1891			8.5	122067	96228.5	98673.3	111586	107139	12018.4
		10	4041.1	4515.9	3880.4	4000.3	4109.43	279.435			10	72772.7	53601.2	50575.4	52031.1	57245.1	10425.2
			Min_MSB (C)									Max_MSB (C)
		Time	trial 1	trial 2	trial 3	trial 4	Average	Stdev			Time	trial 1	trial 2	trial 3	trial 4	Average	Stdev
		4.5	143.9	135.3	148.9	156.5	146.15	8.897			4.5	2273.2	2199	2255.4	2303.1	2257.68	43.7888
		7	171.9	160.8	168.5	175.8	169.25	6.37417			7	4497.5	3763.9	4375.6	4467.8	4276.2	345.454
		8.5	189.1	169.7	180.9	183	180.675	8.10118			8.5	4905.8	4210.9	4493.8	5178.2	4697.18	429.237
		10	134.8	129.9	129.1	129.3	130.775	2.70478			10	4225	3082.9	3073.5	3357.8	3434.8	543.052
