# Supplementary material for: Synthetic neuromorphic computing in living cells
Source: Nat Commun. 2022 Sep 24;13:5602. doi: 10.1038/s41467-022-33288-8 (PMC9509348; doi:10.1038/s41467-022-33288-8)
Supplement: Supplementary file 4 — Source Data [file 41467_2022_33288_MOESM4_ESM.zip › Source Data/Figure 5 Final.xlsx]

## Sheet: Fig. 5C
		Trail 1
		IPTG(mM)/AHL(uM)	0.888889	0.592593	0.263374	0.117055
		0.2	83777.4	264904	754496	1.03723e+06
		0.1	55817.8	82345.4	616334	942072
		0.05	37607.7	53850.9	438295	780192
		0.025	27480.2	27456.9	100565	417606
		0.0125	18987.9	19426.8	23761.6	28758.1
		0.00625	17537.8	18375.9	21592.6	24321.6
		0.003125	12403.8	11759.7	11730	11489.5
		0.0015625	10437.6	9639.3	9467.5	8850.8
		0.00078125	9778.3	9342.5	8652.5	8085
		0.000390625	9643.7	9008	8272.6	7839.1
		0.000195313	9262.5	8819	8129.8	7595
		Trail 2
		IPTG(mM)/AHL(uM)	0.888889	0.592593	0.263374	0.117055
		0.2	347086	636510	1.09469e+06	1428157
		0.1	369188	559069	1.02551e+06	1.27379e+06
		0.05	274632	460671	963229	1.16771e+06
		0.025	124865	206786	665439	908777
		0.0125	58198.4	68578.7	121039	175011
		0.00625	32241.7	33871.9	36041.7	35756.3
		0.003125	22234.2	22119.7	20502.7	18583.8
		0.0015625	18313.9	17960.5	15725.5	13502.3
		0.00078125	16965.7	16413.6	14250.3	12029.2
		0.000390625	16614.4	15922.3	13996.5	11984.7
		0.000195313	16415.8	14631.9	13480.6	11483
		Trail 3
		IPTG(mM)/AHL(uM)	0.888889	0.592593	0.263374	0.117055
		0.2	535564	666809	935251	1.23559e+06
		0.1	424245	554924	846385	1.14635e+06
		0.05	264558	368588	685327	980575
		0.025	106951	138984	233302	651444
		0.0125	45569.3	50101	52217.7	70018
		0.00625	27483.8	27587	26392.8	28277.6
		0.003125	19717.3	19737.8	17484	17411.4
		0.0015625	16842.3	16522.8	14579.7	13023.1
		0.00078125	16141.8	15676.3	13290.5	11915.4
		0.000390625	15986.9	15434.2	13557.9	11585
		0.000195313	15669.8	15452.1	13631	11860.1

## Sheet: Fig. 5E
		Trial 1		IPTG [mM]
				0.1	0.05	0.025	0.0125	0.00625	0.003125
		aTc [ng/ml]	50	543451	377418	194136	66185.3	22146.3	12467.3
			33.3333	404003	269550	109018	34382.7	13685.8	9307.6
			22.2222	335305	178198	73109.9	21996.3	10858.3	7649.1
			14.8148	206051	115290	43285.9	15599	8121.5	6587.3
			9.87654	94896.3	45586.5	20069.4	8930.7	6177	5633.9
			6.58436	30431.4	16790.8	9091.6	6378	5629.3	5133
			4.38957	9324.4	7704.4	6391.5	5395	4819.4	4647
			2.92638	6309.2	6139.5	5398.1	4824.1	4605.6	4586
		Trial 2		IPTG [mM]
				0.1	0.05	0.025	0.0125	0.00625	0.003125
		aTc [ng/ml]	50	1.06568e+06	1.00355e+06	683848	195955	47244.3	20896.9
			33.3333	994948	849143	450290	115755	31270.4	15823.1
			22.2222	939029	724500	310400	70200.3	23009	12720.3
			14.8148	830555	553578	152156	38464.3	14444.9	9301.4
			9.87654	557894	225309	54984.5	22050.8	9690.7	6651.3
			6.58436	208292	76876.4	28953.4	11734	7101.5	5834
			4.38957	53562.6	25337.1	12915	7783	6176	5246.7
			2.92638	25620.5	15635.7	9627.3	6580	5349.2	4788.9
		Trial 3		IPTG [mM]
				0.1	0.05	0.025	0.0125	0.00625	0.003125
		aTc [ng/ml]	50	693768	555032	337157	115402	41876.4	19224.4
			33.3333	540494	354545	171101	53769.4	19923.9	12267.7
			22.2222	423756	215789	103393	33066.1	14776.6	9891.6
			14.8148	278663	128107	62579.3	21617.8	10000	6791.4
			9.87654	85638.9	51851.6	23909.1	13119.3	7019.3	5881.5
			6.58436	41706.1	24357.4	13852.2	8603.5	5986	5117.2
			4.38957	18813.3	11783.7	7557.5	6156	5384.2	4690.3
			2.92638	12807.1	7682.7	6480.5	5127	4700.5	4682.8

## Sheet: Fig. 5F
		Trial 1		IPTG [mM]
				0.1	0.05	0.025	0.0125	0.00625	0.003125
		aTc [ng/ml]	50	320613	220628	105508	31421.3	9929.2	6685.7
			33.3333	211606	139728	74241.9	22404.6	8382.3	6062.9
			22.2222	115358	75905	34496	11930.5	6346	5192.9
			14.8148	33153.4	22553.5	12966.2	7507.8	5314.5	4655.6
			9.87654	8910.7	7557	6045.1	5366.2	4663.1	4547.7
			6.58436	5577	4779.3	4791.1	4584.8	4230.1	4201
			4.38957	4407.4	4181	4194.9	4187.2	4039.2	4081.1
			2.92638	4237	4011.1	4063.2	4163.9	3950.7	4039.9
		Trial 2		IPTG [mM]
				0.1	0.05	0.025	0.0125	0.00625	0.003125
		aTc [ng/ml]	50	119650	59232.8	24602.4	9173	6129.3	5492.9
			33.3333	93093.5	44013.7	15737.1	7877.4	5510.9	4975.6
			22.2222	51327.6	27483.3	10480	6932.5	5116.1	4794.1
			14.8148	24234.1	12567.7	7354.5	5477.2	4694.7	4430.8
			9.87654	13181.5	9322.7	6546	4844	4367.8	4215.1
			6.58436	7263.1	5716.1	5112.5	4586.5	4086.8	4094.9
			4.38957	5326.9	4758.5	4476.5	4228.1	4231.3	4044.6
			2.92638	4506.3	4506.1	4276.4	4031.8	4095.3	3951.4
		Trial 3		IPTG [mM]
				0.1	0.05	0.025	0.0125	0.00625	0.003125
		aTc [ng/ml]	50	171860	99913.9	20530	11206.2	6267.2	5384.8
			33.3333	87701	54689.6	8970.6	8532.3	5558.3	4942.9
			22.2222	25633.8	14475.3	5363.2	5552.5	4672	4456.9
			14.8148	6783.4	6080.4	4427.5	4658.1	4332.9	3953.7
			9.87654	4917	4661.5	4018.6	4296.8	4124.1	4013
			6.58436	4223.4	4040.1	3843.5	3854.4	3897.1	3973.6
			4.38957	3761.6	3800	3744.2	3856.9	3956.4	3862.1
			2.92638	3743.3	3694.1	3677.5	3700.3	3742.6	3769.4

## Sheet: Fig. 5G
		Trial 1		IPTG [mM]
				0.1	0.05	0.025	0.0125	0.00625	0.003125
		aTc [ng/ml]	50	940067	847584	652683	176860	27652.9	8027
			33.3333	860621	743933	471445	79806	12504.3	5986
			22.2222	808723	688200	402435	61785.6	9678.5	5518.9
			14.8148	791274	607952	258625	33333.5	7534.5	5206.6
			9.87654	657274	420204	126029	17533.7	6729.3	4920.9
			6.58436	317321	85198.5	22628.1	7031.7	4998	4411.5
			4.38957	43671.4	12592.3	7351.3	5414.5	4523	4192.9
			2.92638	9554.4	6539.4	5450.2	4542.5	4577.4	4101.2
		Trial 2		IPTG [mM]
				0.1	0.05	0.025	0.0125	0.00625	0.003125
		aTc [ng/ml]	50	1.0405e+06	994073	871515	602643	58284.3	8793.1
			33.3333	996443	910369	733525	262327	17283.4	5957
			22.2222	934251	880328	700354	149638	14650.8	5807.2
			14.8148	862862	756147	468248	70766	8159.6	5066.8
			9.87654	771061	635432	231560	26720.3	5910.4	4488.7
			6.58436	466154	228197	56817.5	9623.3	4657.7	4252.2
			4.38957	139219	62317.2	24710.8	6360.4	4558.9	4162.2
			2.92638	41464.3	22513.1	7063.3	5124.9	4128.3	4077.2
		Trial 3		IPTG [mM]
				0.1	0.05	0.025	0.0125	0.00625	0.003125
		aTc [ng/ml]	50	988708	974170	907019	566147	28656.8	7604.7
			33.3333	919422	867074	644594	94304.7	8532.3	5720.3
			22.2222	890084	808374	537422	75335.3	7530.4	5376.5
			14.8148	843731	706891	373995	36824.1	6319.4	4927
			9.87654	706542	535696	184713	17046.3	6019.4	4485.3
			6.58436	345317	174417	33710.1	7488.3	4865.4	4232.9
			4.38957	99963	39224.4	11518.5	5697.3	4483.8	4074.4
			2.92638	19762.2	14963.9	6830	4706.1	4198.7	4058.1

## Sheet: Fig. S7.19
		ANF on MCP, AHL=0.34uM					ANF on MCP, AHL=0					ANF on LCP, AHL=0
	aTc[ng/mL]	Average	stdev	model		aTc[ng/mL]	Average	stdev	model		aTc[ng/mL]	Average	stdev	model
	50	12.8383	9.02879	13.7754		50	88.2133	52.2818	68.0962		50	198.802	34.6891	190.721
	33.3333	8.40469	9.02879	7.63465		33.3333	52.9075	37.9827	54.1482		33.3333	151.234	33.1394	182.939
	22.2222	4.28074	1.90052	4.2266		22.2222	35.2435	27.0366	33.3841		22.2222	134.11	36.8523	155.634
	14.8148	2.11573	1.06215	2.4995		14.8148	18.7173	12.0834	15.8358		14.8148	90.0221	25.9584	94.9384
	9.87654	1.42651	0.295876	1.66452		9.87654	7.19455	3.94991	6.81236		9.87654	44.347	13.0713	35.9102
	6.58436	1.1839	0.126833	1.27004		6.58436	3.76973	2.14615	3.32615		6.58436	9.25324	4.28805	10.4005
	4.38957	1.07095	0.0579189	1.0857		4.38957	1.96007	0.698516	2.13192		4.38957	3.56387	2.22469	3.24358
	2.92638	1	0.0581591	1		2.92638	1.74415	0.439435	1.74		2.92638	1.58146	0.220083	1.5
		ANF on MCP, AHL=0.34uM					ANF on MCP, AHL=0					ANF on LCP, AHL=0
	IPTG[mM]	Average	stdev	model		IPTG[mM]	Average	stdev	model		IPTG[mM]	Average	stdev	model
	0.1	5.45646	3.32563	5.65195		0.1	95.2406	71.4304	98.9548		0.1	204.16	9.8957	193.848
	0.05	3.51424	2.04815	3.48762		0.05	57.5611	52.4886	48.8916		0.05	169.296	19.087	166.758
	0.025	2.11573	1.06215	2.12726		0.025	18.7173	12.0834	16.2704		0.025	90.0221	25.9584	70.5376
	0.0125	1.51772	0.336729	1.50381		0.0125	5.51173	2.41731	5.20444		0.0125	11.5195	5.07711	11.3419
	0.00625	1.23718	0.0936844	1.25964		0.00625	2.38	0.635987	2.34411		0.00625	1.79855	0.224524	2.09095
	0.003125	1.12495	0.0517548	1.17		0.003125	1.66131	0.280609	1.66		0.003125	1.24212	0.0277127	1.1
